# Supplementary material for: Statistics and Patterns of Occurrence of Simple Tandem Repeats in SARS-CoV-1 and SARS-CoV-2 Genomic Data
Source: Data Brief. 2021 Apr 21;36:107057. doi: 10.1016/j.dib.2021.107057 (PMC8057928; doi:10.1016/j.dib.2021.107057)
Supplement: Supplementary file 1 [file mmc1.xlsx]

## Sheet: Monomer
Frequency of monomer STRs with at least seven repeats per 10000 base pairs.
dataset	Accession	Family	Length	A	C	G	T
Riboviria	NC_048296	Luteoviridae	5736	0	0	0	0
	NC_048297	Rhabdoviridae	13626	0	0	0.733891	0
	NC_048209	Arteriviridae	15307	0	1.30659	0	0
	NC_048211	Coronaviridae	25984	1.53941	0	0	0.384852
	NC_048215	Roniviridae	26769	0	0	0	0
	NC_046956	Tobaniviridae	30742	0.325288	0	0	0
	NC_046957	Nanhypoviridae	18239	0	1.09655	0	0
	NC_046958	Olifoviridae	15301	0.653552	0	0	0
	NC_046959	Gresnaviridae	18410	0	0	0	0
	NC_046960	Nanghoshaviridae	13162	2.27929	1.51953	0	0.759763
	NC_046961	Reoviridae	14939	0	0	0	0
	NC_045762	Caliciviridae	7839	0	0	0	0
	NC_043031	Phasmaviridae	6938	0	0	0	0
	NC_043035	Peribunyaviridae	845	23.6686	8	0	0
	NC_043045	Phenuiviridae	6367	0	0	0	0
	NC_043068	Hantaviridae	1458	6.85871	0	0	0
	NC_043072	Picornaviridae	6855	0	0	0	0
	NC_043109	Endornaviridae	14027	0	0.712911	0	0
	NC_043110	Flaviviridae	10182	0	0	0	0
	NC_043172	Potyviridae	10308	0.97012	0	0	0
	NC_043395	Partitiviridae	1220	0	0	8.19672	0
	NC_043434	Nairoviridae	12030	0.831255	0	0	0
	NC_043445	Retroviridae	13072	0.764994	0	0	0
	NC_043447	Secoviridae	7148	4.19698	0	0	9.79295
	NC_043470	Chuviridae	2343	0	0	0	0
	NC_043483	Mymonaviridae	9707	0	0	0	0
	NC_043484	Xinmoviridae	13559	0	0	0	0
	NC_043488	Mesoniviridae	20398	0	0	0	0
	NC_043491	Metaviridae	7396	0	0	0	0
	NC_043492	Sarthroviridae	872	0	0	0	0
	NC_043499	Wupedeviridae	6952	0	1.43843	1.43843	0
	NC_043502	Tospoviridae	3402	0	0	0	2.93945
	NC_043506	Chrysoviridae	3421	0	0	0	0
	NC_043515	Marnaviridae	8970	0	0	0	0
	NC_043523	Caulimoviridae	8300	1.20482	0	0	0
	NC_043528	Hepadnaviridae	3182	0	0	0	0
	NC_043539	Paramyxoviridae	17940	0	0	0	0.557414
	NC_043683	Botourmiaviridae	2364	0	0	0	0
	NC_042068	Cystoviridae	6503	1.53775	0	0	0
	NC_040361	Mononiviridae	41178	0.242848	0	0	0
	NC_040389	Bromoviridae	2810	0	0	0	0
	NC_040401	Kitaviridae	5952	1.68011	0	0	0
	NC_040418	Polymycoviridae	1094	0	18.2815	0	0
	NC_040426	Arenaviridae	3260	0	0	0	0
	NC_040429	Totiviridae	4982	0	0	0	0
	NC_040432	Amalgaviridae	3356	0	2.97974	0	0
	NC_040434	Mitoviridae	2445	4.08998	0	0	0
	NC_040438	Picobirnaviridae	2532	0	0	0	0
	NC_040529	Fusariviridae	6252	1.59949	0	1.59949	0
	NC_040540	Alphatetraviridae	5329	0	1.87652	0	0
	NC_040545	Betaflexiviridae	7446	0	0	0	0
	NC_040556	Tymoviridae	6373	1.56912	1.56912	0	1.56912
	NC_040570	Closteroviridae	15763	0	0.634397	0	0
	NC_040571	Narnaviridae	2945	0	0	0	0
	NC_040574	Iflaviridae	9673	0	0	0	0
	NC_040575	Tombusviridae	2645	0	0	0	0
	NC_040613	Virgaviridae	8138	1.2288	0	0	0
	NC_040644	Alphaflexiviridae	6278	1.59286	0	0	0
	NC_040647	Astroviridae	5415	0	0	0	0
	NC_040649	Deltaflexiviridae	6735	1.48478	1.48478	0	0
	NC_040710	Hepeviridae	7312	1.36762	2.73523	0	1.36762
	NC_040730	Orthomyxoviridae	2406	0	0	0	0
	NC_040760	Benyviridae	6597	0	0	0	0
	NC_039345	Filoviridae	19043	1.05025	0	0.525127	1.05025
	NC_039199	Pneumoviridae	13350	5.99251	0	0	2.24719
	NC_038269	Artoviridae	12230	0	0	0.817661	0
	NC_038670	Togaviridae	11385	0	0.878349	0	0
	NC_038769	Fimoviridae	7061	1.41623	0	0	7.08115
	NC_038869	Birnaviridae	3579	0	0	0	0
	NC_039013	Bornaviridae	8804	2.27169	0	0	0
	NC_039236	Polycipiviridae	10950	0	0	0	0
	NC_039241	Avsunviroidae	333	0	0	0	0
	NC_037659	Hypoviridae	10252	0.975419	0	0	0
	NC_036634	Aspiviridae	1570	0	0	0	0
	NC_035466	Sinhaliviridae	5898	0	0	0	0
	NC_035184	Dicistroviridae	9691	0	0	0	0
	NC_034390	Mayoviridae	2278	0	0	0	0
	NC_033706	Solemoviridae	4297	0	0	0	0
	NC_033753	Qinviridae	5931	0	0	0	0
	NC_033759	Mypoviridae	3524	0	0	0	5.67537
	NC_033436	Lispiviridae	9903	4.03918	0	0	2.01959
	NC_033450	Nyamiviridae	5990	0	0	0	0
	NC_033289	Yueviridae	6556	0	0	0	0
	NC_032492	Euroniviridae	24648	0	0	0	0
	NC_032143	Cruliviridae	6691	0	0	0	0
	NC_030651	Solinviviridae	10913	0.916338	0	0	0
	NC_029921	Amnoonviridae	1471	0	0	0	0
	NC_029125	Megabirnaviridae	8985	0	0	1.11297	0
	NC_028902	Leviviridae	4184	0	0	0	0
	NC_028133	Nodaviridae	3473	0	0	0	0
	NC_025345	Sunviridae	17187	3.49101	0	0.581835	1.74551
	NC_016757	Quadriviridae	4942	0	0	0	0
	NC_014126	Carmotetraviridae	6155	0	0	0	0
	NC_007518	Alvernaviridae	4375	0	2.28571	0	0
	NC_003412	Permutotetraviridae	5698	0	3.51	0	0
	NC_002604	Gammaflexiviridae	6827	0	0	0	0
	NC_001633	Barnaviridae	4009	0	2.49439	0	0
	NC_001545	Matonaviridae	9762	0	6.14628	0	0
Dataset	Accession	Family	Length	A	C	G	T
Duplodnaviria	NC_049959	Podoviridae	26054	0.767636	0	0	0.767636
	NC_049805	Siphoviridae	59833	0.501396	0	0	0.501396
	NC_049813	Drexlerviridae	44219	0.904589	0	0	0.904589
	NC_049849	Myoviridae	221431	0	0	0	0.045161
	NC_048627	Demerecviridae	110964	0.180239	0	0	0.180239
	NC_048652	Herelleviridae	156430	1.98172	0	0	1.78994
	NC_048660	Ackermannviridae	144974	0	0	0	0
	NC_048799	Chaseviridae	52329	0	0	0	0.382197
	NC_007636	Autographiviridae	39699	0	0	0	0
	NC_043054	Herpesviridae	137452	0.363763	5.16544	5.74746	0.509269
	NC_036579	Alloherpesviridae	142925	2.02904	0.419801	1.74917	2.5188
	NC_018874	Malacoherpesviridae	211518	2.22203	0.189109	0.141832	2.41114
Monodnaviria	NC_048874	Microviridae	4526	0	0	0	8.83783
	NC_047765	Inoviridae	7929	0	0	0	1.26119
	NC_047928	Pleolipoviridae	11648	0	0	0	0
	NC_043119	Geminiviridae	2765	0	0	0	3.61664
	NC_043432	Bacilladnaviridae	5836	0	0	0	1.7135
	NC_043446	Parvoviridae	4281	9.34361	0	0	0
	NC_040317	Genomoviridae	2213	4.51875	0	0	0
	NC_040324	Circoviridae	1937	0	0	0	0
	NC_040336	Smacoviridae	2546	0	3.92773	7.85546	0
	NC_040538	Polyomaviridae	5215	3.83509	0	3.83509	11.5053
	NC_040548	Papillomaviridae	8071	0	0	1.239	1.239
	NC_040744	Nanoviridae	992	0	0	0	0
	NC_038376	Bidnaviridae	6024	0	1.66003	1.66003	0
	NC_009987	Plectroviridae	7870	10.1652	0	0	17.7891
Varidnaviria	NC_044934	Adenoviridae	34185	0.585052	0	0.292526	1.46263
	NC_044938	Ascoviridae	198157	0.756976	0	0	0.656045
	NC_044941	Asfarviridae	182362	9.87048	0.383852	0.712868	9.5963
	NC_042083	Tectiviridae	16523	0	0	0	1.21043
	NC_042121	Corticoviridae	10584	7.55858	0	0.944822	0.944822
	NC_040612	Iridoviridae	165695	3.259	0	0.060352	5.06956
	NC_038511	Marseilleviridae	380011	2.68413	0.026315	0.026315	3.34201
	NC_038553	Phycodnaviridae	274793	10.0803	0.072782	0	7.49655
	NC_037656	Poxviridae	127879	4.30094	0	0.078199	3.75355
	NC_030848	Sphaerolipoviridae	31314	0	0	0	0
	NC_028257	Lavidaviridae	23193	12.5038	0	0.431165	15.5219
	NC_023639	Mimiviridae	1168989	7.71607	0	0	9.60659
	NC_014099	Turriviridae	16622	4.21129	0	0	3.60967
Dataset	Accession	Family	Length	A	C	G	T
Infectious	NC_044932	Caliciviridae	7525	0	2.65781	0	0
	NC_043445	Retroviridae	13072	0.764994	0	0	0
	NC_043450	Phenuiviridae	6255	0	0	1.59872	0
	NC_043585	Peribunyaviridae	970	10.3093	0	0	0
	NC_040550	Papillomaviridae	7226	1.38389	0	0	2.76778
	NC_038283	Rhabdoviridae	12674	11.0462	0	0	0
	NC_038294	Coronaviridae	30111	0.664209	0	0	0
	NC_038298	Hantaviridae	1958	0	0	0	0
	NC_038307	Picornaviridae	7399	0	0	0	0
	NC_038337	Anelloviridae	3064	3.26371	0	0	0
	NC_038392	Circoviridae	1699	5.88582	0	0	0
	NC_038426	Flaviviridae	9143	0	3.2812	0	1.09373
	NC_038496	Genomoviridae	2109	0	0	0	9.48317
	NC_038594	Reoviridae	3936	0	0	2.54065	0
	NC_039050	Parvoviridae	4456	13.465	0	0	0
	NC_039061	Smacoviridae	2460	0	0	0	0
	NC_035758	Astroviridae	6339	0	0	1.57754	0
	NC_035469	Poxviridae	200223	2.44727	0	0	2.29744
	NC_034253	Polyomaviridae	5269	5.69368	1.89789	0	1.89789
	NC_026431	Orthomyxoviridae	982	0	0	0	10.1833
	NC_025343	Paramyxoviridae	15480	1.29199	1.93798	0	0.645995
	NC_024781	Filoviridae	19114	0	1.56953	0	0
	NC_012776	Arenaviridae	3189	0	0	0	0
	NC_011202	Adenoviridae	34794	3.73628	0	0.287406	1.43703
	NC_009333	Herpesviridae	137969	2.31936	0.797281	1.15968	1.23216
Dataset	Accession	Species	Length	A	C	G	T
Magnificent7	NC_005831	HCoV-NL63	27553	0.362937	0	0	1.81468
	NC_002645	HCoV-229E	27317	0.366072	0	0	0.366072
	NC_006213	HCoV-OC43	30741	0.325298	0	0	0
	NC_006577	HCoV-HKU1	29926	2.00495	0	0	2.67326
	NC_019843	MERS-CoV	30119	0.664033	0	0	0
	NC_004718	SARS1-CoV-1	29751	0.672246	0	0	0.336123
	NC_045512	SARS2-CoV-2	29903	0.334415	0	0	0.334415

## Sheet: Dimer
Frequency of dimer STRs with at least four repeats per 10000 base pairs.
dataset	Accession	Family	Length	AC	AG	AT	CA	CG	CT	GA	GC	GT	TA	TC	TG
Riboviria	NC_048296	Luteoviridae	5736	0	0	0	0	0	0	0	0	0	0	0	0
	NC_048297	Rhabdoviridae	13626	0	0	0	0.733891	0	0	0.733891	0	0	1.46778	0	0.733891
	NC_048209	Arteriviridae	15307	0	0	0	0.653296	0	0	0	0	0.653296	0	0.653296	1.30659
	NC_048211	Coronaviridae	25984	0	0	0	0	0	0	0	0	0.769704	0	0	0
	NC_048215	Roniviridae	26769	1.86783	0	0	1.1207	0	0.373566	0	0	0	0	1.86783	0
	NC_046956	Tobaniviridae	30742	0.325288	0	0	0	0	0	0	0	0	0	0	0
	NC_046957	Nanhypoviridae	18239	0	0	0	0	0	0.548276	0	0	0.548276	0	0	0
	NC_046958	Olifoviridae	15301	0	0.653552	0	0	0	0	1.3071	0	0	0.653552	0	0
	NC_046959	Gresnaviridae	18410	0	0	0	0	0.543183	1.08637	0	0	0	0	0	0
	NC_046960	Nanghoshaviridae	13162	0.759763	0	0	0	0	0	0	0	0	0	0	0
	NC_046961	Reoviridae	14939	0	0	0	1.33878	0	0.669389	0	0	0	0	0	0
	NC_045762	Caliciviridae	7839	0	0	0	0	0	0	0	1.27567	0	0	0	0
	NC_043031	Phasmaviridae	6938	0	0	0	0	0	0	1.44134	0	0	0	0	0
	NC_043035	Peribunyaviridae	845	0	0	0	0	0	0	0	0	0	0	0	0
	NC_043045	Phenuiviridae	6367	0	0	0	0	0	0	0	0	0	0	0	0
	NC_043068	Hantaviridae	1458	0	0	0	0	0	0	0	0	0	0	0	0
	NC_043072	Picornaviridae	6855	0	0	0	1.45879	0	1.45879	1.45879	0	0	0	0	0
	NC_043109	Endornaviridae	14027	0	0	0.712911	0	0	0	0	0	0	0	0	0
	NC_043110	Flaviviridae	10182	0	0	0	0	0	0	0.982125	0	0	0	0	0
	NC_043172	Potyviridae	10308	0	0	0	0.97012	0	0	0	0	0	0	0.97012	0
	NC_043395	Partitiviridae	1220	0	0	0	8.19672	0	0	0	0	0	0	8.19672	0
	NC_043434	Nairoviridae	12030	0.831255	0.831255	0	0	0	0	0.831255	0	0	0	1.66251	0
	NC_043445	Retroviridae	13072	0	0	1.52999	0	0	1.52999	0	0	0	0	0	0
	NC_043447	Secoviridae	7148	0	2.79799	0	0	0	0	0	0	0	0	0	0
	NC_043470	Chuviridae	2343	0	0	0	0	0	0	0	0	0	0	0	0
	NC_043483	Mymonaviridae	9707	0	0	0	0	0	1.03018	1.03018	0	0	0	1.03018	0
	NC_043484	Xinmoviridae	13559	0	0	0	0	0	0	0	0	0	1.47504	0	0
	NC_043488	Mesoniviridae	20398	0.490244	0	0.980488	0.490244	0	0	0	0	0.490244	0	0	0
	NC_043491	Metaviridae	7396	0	0	0	0	0	1.35208	0	0	0	0	0	0
	NC_043492	Sarthroviridae	872	0	0	0	0	0	0	0	0	0	0	0	0
	NC_043499	Wupedeviridae	6952	0	0	2.87687	0	0	1.43843	0	0	0	1.43843	0	0
	NC_043502	Tospoviridae	3402	0	0	2.93945	0	0	0	0	0	0	0	0	0
	NC_043506	Chrysoviridae	3421	0	2.92312	0	0	0	0	5.84624	0	0	0	0	0
	NC_043515	Marnaviridae	8970	0	0	0	0	0	0	0	0	1.11483	0	0	0
	NC_043523	Caulimoviridae	8300	0	0	0	0	0	0	1.20482	0	0	0	0	0
	NC_043528	Hepadnaviridae	3182	0	0	0	0	0	0	0	0	0	0	0	0
	NC_043539	Paramyxoviridae	17940	0	0	0	0	0	1.11483	0.557414	0	0	1.67224	0	0
	NC_043683	Botourmiaviridae	2364	0	0	0	0	0	0	0	0	0	0	0	0
	NC_042068	Cystoviridae	6503	0	0	0	0	0	1.53775	0	0	0	0	0	0
	NC_040361	Mononiviridae	41178	0.242848	0.242848	5.34266	0	0	0	0	0	0.242848	4.37127	0	0
	NC_040389	Bromoviridae	2810	0	3.55872	0	0	0	0	0	0	0	0	0	0
	NC_040401	Kitaviridae	5952	0	0	0	0	0	0	0	0	0	0	0	0
	NC_040418	Polymycoviridae	1094	0	0	0	0	0	0	0	0	0	0	0	0
	NC_040426	Arenaviridae	3260	0	0	0	0	0	0	0	0	0	0	0	0
	NC_040429	Totiviridae	4982	0	0	0	0	0	0	0	0	0	0	0	0
	NC_040432	Amalgaviridae	3356	0	0	0	0	0	0	0	0	0	0	0	0
	NC_040434	Mitoviridae	2445	0	0	0	0	0	0	0	0	0	0	0	0
	NC_040438	Picobirnaviridae	2532	0	0	0	0	0	0	0	0	0	0	0	0
	NC_040529	Fusariviridae	6252	0	0	0	0	0	1.59949	0	0	0	0	0	1.59949
	NC_040540	Alphatetraviridae	5329	0	0	0	0	0	1.87652	0	0	0	0	0	0
	NC_040545	Betaflexiviridae	7446	0	0	0	0	0	0	0	0	0	1.343	0	1.343
	NC_040556	Tymoviridae	6373	0	0	0	0	0	1.56912	0	0	0	0	1.56912	0
	NC_040570	Closteroviridae	15763	0	0	0	0.634397	0	0	0	0	0	0	0	1.26879
	NC_040571	Narnaviridae	2945	0	0	0	0	0	3.39559	0	0	0	0	0	0
	NC_040574	Iflaviridae	9673	0	0	0	0	0	0	0	0	1.03381	0	0	1.03381
	NC_040575	Tombusviridae	2645	0	0	0	0	0	0	0	0	0	0	0	0
	NC_040613	Virgaviridae	8138	0	0	1.2288	0	0	0	0	1.2288	0	2.45761	0	0
	NC_040644	Alphaflexiviridae	6278	1.59286	0	0	1.59286	0	0	0	0	0	0	0	0
	NC_040647	Astroviridae	5415	0	0	0	0	0	0	0	0	0	0	0	0
	NC_040649	Deltaflexiviridae	6735	0	0	0	0	0	0	0	0	0	0	0	0
	NC_040710	Hepeviridae	7312	0	0	0	0	0	0	0	0	0	0	0	0
	NC_040730	Orthomyxoviridae	2406	0	0	0	0	0	0	0	0	0	0	4.15628	0
	NC_040760	Benyviridae	6597	0	0	0	1.51584	0	0	0	0	0	0	0	0
	NC_039345	Filoviridae	19043	0	0.525127	0.525127	0	0	0	0	0	0	0	0.525127	0
	NC_039199	Pneumoviridae	13350	0.749064	1.49813	0.749064	0	0	0	0.749064	0	0	0	0	0
	NC_038269	Artoviridae	12230	0	0	0	0	0	0.817661	0	0	0	0	0	0
	NC_038670	Togaviridae	11385	0	0	0	0.878349	0	0	0	0	0	0	0	0
	NC_038769	Fimoviridae	7061	1.41623	0	2.83246	0	0	0	0	0	1.41623	1.41623	0	1.41623
	NC_038869	Birnaviridae	3579	0	2.79408	0	2.79408	0	0	0	0	0	0	0	0
	NC_039013	Bornaviridae	8804	0	0	1.13585	0	0	1.13585	0	0	0	0	0	0
	NC_039236	Polycipiviridae	10950	0	0	0	0	0	0	0	0	0	0	0	0.913242
	NC_039241	Avsunviroidae	333	0	0	0	0	0	0	0	0	0	0	0	0
	NC_037659	Hypoviridae	10252	0	0	0	0	0	0	0	0	0	0	0	0
	NC_036634	Aspiviridae	1570	0	0	0	0	0	0	0	0	0	0	0	0
	NC_035466	Sinhaliviridae	5898	0	0	0	0	0	0	0	0	0	0	0	0
	NC_035184	Dicistroviridae	9691	0	0	1.03188	0	0	0	0	0	0	0	0	2.06377
	NC_034390	Mayoviridae	2278	0	0	0	0	0	0	0	0	0	0	0	0
	NC_033706	Solemoviridae	4297	0	2.32721	0	0	0	0	4.65441	0	0	2.32721	0	0
	NC_033753	Qinviridae	5931	0	0	0	0	0	0	0	0	0	0	0	0
	NC_033759	Mypoviridae	3524	0	0	0	0	0	0	0	0	0	2.83768	0	0
	NC_033436	Lispiviridae	9903	0	0	0	0	0	0	0	0	0	0	0	0
	NC_033450	Nyamiviridae	5990	0	0	0	0	0	0	1.66945	0	0	0	0	0
	NC_033289	Yueviridae	6556	0	0	1.52532	0	0	0	0	0	0	1.52532	0	0
	NC_032492	Euroniviridae	24648	0	0	0	0	0	0	0.405712	0	0	0.405712	0	0
	NC_032143	Cruliviridae	6691	0	0	0	0	0	0	0	0	0	0	0	0
	NC_030651	Solinviviridae	10913	0	0	0	0	0	0	0	0	0	0	0	0
	NC_029921	Amnoonviridae	1471	0	0	6.7981	0	0	0	0	0	0	0	0	0
	NC_029125	Megabirnaviridae	8985	0	0	0	0	1.11297	0	0	0	0	0	0	0
	NC_028902	Leviviridae	4184	0	0	0	0	0	0	2.39006	0	2.39006	0	0	0
	NC_028133	Nodaviridae	3473	0	2.87935	0	0	0	0	0	0	0	0	0	0
	NC_025345	Sunviridae	17187	0	2.32734	0	0	0	0	2.32734	0	0	0.581835	0	0
	NC_016757	Quadriviridae	4942	0	0	0	0	0	0	2.02347	0	0	0	0	0
	NC_014126	Carmotetraviridae	6155	0	0	0	0	0	0	0	0	0	0	0	0
	NC_007518	Alvernaviridae	4375	0	0	0	0	0	0	0	0	0	0	0	0
	NC_003412	Permutotetraviridae	5698	0	0	1.755	0	0	0	0	0	1.755	0	0	0
	NC_002604	Gammaflexiviridae	6827	0	0	0	0	0	0	0	0	0	0	0	0
	NC_001633	Barnaviridae	4009	0	0	0	0	0	0	0	0	0	0	0	0
	NC_001545	Matonaviridae	9762	0	0	0	1.02438	5.1219	0	0	3.07314	0	0	0	0
Dataset	Accession	Family	Length	AC	AG	AT	CA	CG	CT	GA	GC	GT	TA	TC	TG
Duplodnaviria	NC_049959	Podoviridae	26054	0.383818	0	0	0	0	0	0	0	0	0	0.383818	0
	NC_049805	Siphoviridae	59833	0.167132	0	0	0	0	0	0	0	0	0.167132	0	0
	NC_049813	Drexlerviridae	44219	0	0	0.904589	0.226147	0.226147	0	0.226147	0	0	0	0.678441	0
	NC_049849	Myoviridae	221431	0	0	0	0.090322	0	0	0	0.045161	0	0	0	0
	NC_048627	Demerecviridae	110964	0	0	0	0	0	0	0.090119	0	0	0.360477	0.090119	0
	NC_048652	Herelleviridae	156430	0.255705	0.127853	0	0	0	0.127853	0.191779	0	0	0.063926	0	0
	NC_048660	Ackermannviridae	144974	0	0.068978	0	0	0	0.068978	0	0	0	0	0	0
	NC_048799	Chaseviridae	52329	0	0.382197	0	0.382197	0	0	0	0	0	0	0	0.191099
	NC_007636	Autographiviridae	39699	0	0	0	0	0	0.251896	0.251896	0	0	0	0	0
	NC_043054	Herpesviridae	137452	0.218258	0	0.218258	0.218258	8.43931	0.145505	0.072753	10.6946	0.218258	0.291011	0	0
	NC_036579	Alloherpesviridae	142925	0.139934	0.489767	0.2099	0.349834	0.139934	0.139934	0.699668	0.139934	0.069967	0.069967	0.2099	0.279867
	NC_018874	Malacoherpesviridae	211518	0.047277	0.236387	0.330941	0.047277	0.236387	0.330941	0.330941	0.378218	0.047277	0.425496	0.661882	0.094555
Monodnaviria	NC_048874	Microviridae	4526	0	0	0	0	0	0	0	0	0	0	0	0
	NC_047765	Inoviridae	7929	0	0	0	0	0	0	0	1.26119	0	0	0	1.26119
	NC_047928	Pleolipoviridae	11648	0	0	0	0	0	0	0	0	0	0	0	0
	NC_043119	Geminiviridae	2765	0	0	0	0	0	0	0	0	0	0	0	0
	NC_043432	Bacilladnaviridae	5836	0	0	0	0	0	0	0	0	0	0	0	0
	NC_043446	Parvoviridae	4281	0	0	2.3359	0	0	0	0	0	0	0	0	0
	NC_040317	Genomoviridae	2213	4.51875	0	0	0	0	0	0	4.51875	0	0	0	0
	NC_040324	Circoviridae	1937	0	0	0	0	0	0	0	0	0	0	0	0
	NC_040336	Smacoviridae	2546	0	0	0	0	0	0	0	0	0	0	0	0
	NC_040538	Polyomaviridae	5215	0	0	0	0	0	0	0	0	0	0	0	1.91755
	NC_040548	Papillomaviridae	8071	0	0	1.239	0	0	0	0	1.239	0	1.239	0	0
	NC_040744	Nanoviridae	992	0	0	0	0	0	0	0	0	0	0	10.0806	0
	NC_038376	Bidnaviridae	6024	1.66003	0	4.98008	0	0	0	0	0	1.66003	1.66003	0	0
	NC_009987	Plectroviridae	7870	0	0	0	1.27065	0	0	0	0	0	1.27065	0	0
Varidnaviria	NC_044934	Adenoviridae	34185	0	0	0	0.292526	0.292526	0.292526	0	0.585052	0	0	0	0.292526
	NC_044938	Ascoviridae	198157	0.050465	0	0.353255	0.20186	0.050465	0	0.050465	0.050465	0.30279	0.10093	0.050465	0.20186
	NC_044941	Asfarviridae	182362	0.054836	0.109672	0.493524	0	0	0	0	0	0	0.54836	0.054836	0.054836
	NC_042083	Tectiviridae	16523	0	0	0	0	0	0	0	0.605217	0	0	0	0
	NC_042121	Corticoviridae	10584	0	0	0	0	0	0	0	0.944822	0	0	0	0
	NC_040612	Iridoviridae	165695	0.060352	0.120704	0.724222	0.060352	0	0	0	0	0.120704	0.241407	0.181056	0
	NC_038511	Marseilleviridae	380011	0.05263	0.26315	0	0.05263	0	0.236835	0.236835	0.026315	0.026315	0	0.578931	0.184205
	NC_038553	Phycodnaviridae	274793	0.145564	0.036391	1.56481	0	0	0.036391	0	0	0.181955	1.41925	0.036391	0.036391
	NC_037656	Poxviridae	127879	0.078199	0	2.03317	0.156398	0	0	0	0	0.234597	2.42417	0	0.312796
	NC_030848	Sphaerolipoviridae	31314	0	0.319346	0	0	0	0	0.319346	0	0	0	0.319346	0
	NC_028257	Lavidaviridae	23193	0	0	5.60514	0	0	0	0	0	0	6.46747	0.431165	0
	NC_023639	Mimiviridae	1168989	0.068435	0.051326	1.23183	0.034218	0	0.008554	0.017109	0	0.042772	0.56459	0.059881	0.042772
	NC_014099	Turriviridae	16622	0	0.601612	1.80484	0	0	0	0.601612	0	0	0.601612	0.601612	0
Dataset	Accession	Family	Length	AC	AG	AT	CA	CG	CT	GA	GC	GT	TA	TC	TG
Infectious	NC_044932	Caliciviridae	7525	0	1.3289	0	0	0	1.3289	1.3289	0	0	0	0	0
	NC_043445	Retroviridae	13072	0	0	1.52999	0	0	1.52999	0	0	0	0	0	0
	NC_043450	Phenuiviridae	6255	0	0	0	0	0	0	4.79616	0	0	0	0	0
	NC_043585	Peribunyaviridae	970	0	0	0	0	0	0	0	0	0	0	0	0
	NC_040550	Papillomaviridae	7226	0	0	0	0	0	0	0	0	0	0	0	0
	NC_038283	Rhabdoviridae	12674	0	0.789017	0.789017	0	0	0.789017	0	0	0	0	0.789017	0.789017
	NC_038294	Coronaviridae	30111	0	0	0	0	0	0.664209	0	0	0	0	0	0.332105
	NC_038298	Hantaviridae	1958	0	0	0	0	0	0	0	0	0	0	0	5.10725
	NC_038307	Picornaviridae	7399	2.70307	0	1.35153	0	0	0	0	0	1.35153	0	0	2.70307
	NC_038337	Anelloviridae	3064	0	0	0	0	0	0	0	0	0	0	0	0
	NC_038392	Circoviridae	1699	0	0	0	0	0	0	0	0	0	0	0	0
	NC_038426	Flaviviridae	9143	0	0	0	0	0	0	0	0	1.09373	0	0	1.09373
	NC_038496	Genomoviridae	2109	0	0	0	0	0	0	0	0	0	0	0	0
	NC_038594	Reoviridae	3936	0	0	2.54065	0	0	0	0	0	0	0	0	0
	NC_039050	Parvoviridae	4456	4.48833	0	0	2.24417	0	0	0	0	0	0	0	0
	NC_039061	Smacoviridae	2460	0	0	0	0	0	0	4.06504	0	0	0	0	0
	NC_035758	Astroviridae	6339	0	0	0	0	0	0	1.57754	0	0	0	0	0
	NC_035469	Poxviridae	200223	0.149833	0.099889	2.44727	0.049944	0.049944	0.049944	0.049944	0	0.049944	1.3485	0.049944	0.049944
	NC_034253	Polyomaviridae	5269	0	1.89789	0	0	0	0	0	0	0	0	0	0
	NC_026431	Orthomyxoviridae	982	0	0	0	0	0	0	0	0	0	0	0	0
	NC_025343	Paramyxoviridae	15480	0	1.29199	0	0.645995	0	0.645995	0	0	0	0	0	0
	NC_024781	Filoviridae	19114	0	0	0	0	0	0	0.523177	0	0	0	0	0
	NC_012776	Arenaviridae	3189	0	0	0	0	0	0	0	0	0	0	0	0
	NC_011202	Adenoviridae	34794	0.287406	0.287406	0.287406	0	0	0	0	0.287406	0.287406	0	0	0
	NC_009333	Herpesviridae	137969	0.28992	0.14496	0.07248	0.21744	0.21744	0.3624	0.14496	0.43488	0.07248	0.28992	0.07248	0.21744
Dataset	Accession	Species	Length	AC	AG	AT	CA	CG	CT	GA	GC	GT	TA	TC	TG
Magnificent7	NC_005831	HCoV-NL63	27553	0.362937	0	0	0	0	0	0	0	0.362937	0	0.362937	0
	NC_002645	HCoV-229E	27317	0	0	0	0	0	0	0	0	0.366072	0	0	0.366072
	NC_006213	HCoV-OC43	30741	0	0	0.325298	0	0	0	0	0	0.325298	0.650597	0	0
	NC_006577	HCoV-HKU1	29926	0.334158	0.334158	0.668315	0	0	0	0.334158	0	0	0.668315	0	0
	NC_019843	MERS-CoV	30119	0	0	0	0	0	0.664033	0	0	0	0	0	0.332016
	NC_004718	SARS1-CoV-1	29751	0.336123	0	0	0.672246	0	0	0.336123	0	0	0	0	1.00837
	NC_045512	SARS2-CoV-2	29903	0.334415	0	0	0	0	0	0.334415	0	0.334415	0	0.334415	0

## Sheet: Trimer
Frequency of trimer STRs with at least three repeats per 10000 base pairs.
dataset	Accession	Family	Length	AAC	AAG	AAT	ACA	ACC	ACG	ACT	AGA	AGC	AGG	AGT	ATA	ATC	ATG	ATT	CAA	CAC	CAG	CAT	CCA	CCG	CCT	CGA	CGC	CGG	CGT	CTA	CTC	CTG	CTT	GAA	GAC	GAG	GAT	GCA	GCC	GCG	GCT	GGA	GGC	GGT	GTA	GTC	GTG	GTT	TAA
Riboviria	NC_048296	Luteoviridae	5736	0	3.49	0	0	0	0	0	0	0	0	0	0	0	0	0	0	0	0	0	1.74	0	0	0	0	0	0	0	0	0	0	0	0	0	0	0	0	0	0	0	0	0	0	0	0	0	0
	NC_048297	Rhabdoviridae	13626	0.73	1.47	0	0	0	0	0	0	0	0.73	0	0	0	0	0	0	0	0	0	0	0	0.73	0	0	0	0	0	0	0	0	0	0.73	0	0	0	0	0	0	0	0	0	0	0	0	0	0
	NC_048209	Arteriviridae	15307	0	0	0.65	0.65	0	0	0	0.65	0	0	0	0	0	0	0	0	0	0	0	0.65	0	0	0	0	0	0	0	0	0.65	0.65	0	0	0	0	0	0	0	0.65	0	0	0	0	0	0	0	0
	NC_048211	Coronaviridae	25984	0	0.77	1.15	0	0	0	0	0	0	0	0	0.38	0	0.38	0.38	0	0	0	0	0	0	0	0	0	0	0	0	0	0	0	0	0	0	0	0	0	0	0.38	0	0	0.38	0.77	0	0	0.38	0.77
	NC_048215	Roniviridae	26769	0.37	0	0	0.37	0	0	0	0	0	0	0	0	1.49	0	0	0.37	0	0	0.75	0.37	0	0	0	0	0	0	0	0.37	0	0.37	0.37	0.37	0	0	0	0	0	0.37	0	0	0	0	0	0	0	0
	NC_046956	Tobaniviridae	30742	0.98	0	0	1.95	0	0	0	0	0	0	0	0	0.33	0	0	2.6	0.33	0.33	0.33	0	0	0	0.98	0	0	0	0	0	0	0.33	0.33	0	0	0	0.33	0	0	0	0	0	0	0	0	0	0	0
	NC_046957	Nanhypoviridae	18239	0	0	0	0	0	0	0	0	0	0.55	0	0	0	0	0	0	0	0	0	0.55	0	1.1	0	0	0	0	0.55	0	0	0	0	0	0	0	0	0	0	0.55	0	0	0	0	0	0.55	1.1	0
	NC_046958	Olifoviridae	15301	0	0	0	0	0	0	0	0	0	0	0	0	0	0	0	0	0	0	0	0.65	0	0	0	0	0	0	0	0	0	0	0	0	0	0.65	0	0	0	0	0	0	0.65	0	0	0	0	0
	NC_046959	Gresnaviridae	18410	0	0	0	0	0	0	0	0	0	0	0	0	0.54	0	0	0	0	0	0.54	0	0	0	0	0	0	0	0	0	0.54	0	0	0	0	0	0	0	0	0	0	0	0	0	0	0	0	0
	NC_046960	Nanghoshaviridae	13162	0	0	0	0	0	0	0.76	0	0	0	0.76	0	0	0	0	0.76	0	0	0	0	0	0	0	0	0	0	0	0	0	0	0	0	0	0	0	0	0	0	0.76	0	0	0	0	0	0	0
	NC_046961	Reoviridae	14939	0.67	0.67	0	0	0	0	0	1.34	0	0	0.67	0	0.67	0	0	0	0	0	0	1.34	0	0	0	0	0	0	0	0	0	0	0	0	0	0.67	0	0	0	0	0	0	0	0	0	0	0	0
	NC_045762	Caliciviridae	7839	0	1.28	0	0	0	0	0	0	0	1.28	0	0	0	0	0	0	0	0	0	0	0	0	0	0	0	0	0	0	0	0	0	0	1.28	0	0	1.28	0	1.28	0	0	1.28	0	0	0	0	0
	NC_043031	Phasmaviridae	6938	0	1.44	0	0	0	0	0	1.44	0	0	0	0	0	0	0	0	0	0	0	0	0	0	0	0	0	0	0	0	0	0	0	0	0	0	0	0	0	0	0	0	0	0	0	0	0	0
	NC_043035	Peribunyaviridae	845	0	0	0	0	0	0	0	0	0	0	0	0	0	0	0	0	0	0	0	0	0	0	0	0	0	0	0	0	0	0	0	0	0	0	0	0	0	0	0	0	0	0	0	0	0	0
	NC_043045	Phenuiviridae	6367	0	1.57	0	0	0	0	0	0	0	0	0	0	0	1.57	0	0	0	0	0	0	0	0	0	0	0	0	0	0	0	0	1.57	0	0	0	0	0	0	0	0	0	0	0	0	0	0	0
	NC_043068	Hantaviridae	1458	0	0	0	0	0	0	0	0	0	0	0	0	0	0	0	0	0	0	0	0	0	0	0	0	0	0	0	0	0	0	0	0	0	0	0	0	0	0	0	0	0	0	0	0	0	0
	NC_043072	Picornaviridae	6855	0	1.46	0	0	0	0	0	0	0	0	0	0	0	0	0	0	0	0	0	0	0	1.46	0	0	0	0	0	0	2.92	0	0	0	0	0	0	0	0	1.46	0	0	0	0	1.46	0	0	0
	NC_043109	Endornaviridae	14027	0	0	0	0	0	0	0	0.71	0	0	0	0	0	0	0	0	0	0	0	0	0	0	0	0	0	0	0	0	0	0	0	0	0	0.71	0	0	0	0	0	0	0	0	0	0	0	0.71
	NC_043110	Flaviviridae	10182	0	0	0	0	0	0	0	0	0	0.98	0	0	0	0	0	0.98	0	0	0	0	0	0	0	0	0	0	0	0.98	0	0	0	0	0	0	0.98	0	0	0	0	0	0	0	0	0	0	0
	NC_043172	Potyviridae	10308	0	0	0	0	0	0	0	0	0	0	0	0	0	0.97	0	0	0	0	0	0	0	0	0	0	0	0	0	0	0	0	0	0	0	0	0	0	0	0	0	0	0	0	0	0	0	0
	NC_043395	Partitiviridae	1220	0	0	0	0	0	0	0	0	0	0	0	0	0	0	0	0	0	0	0	0	0	0	0	0	0	0	0	0	0	0	0	0	0	0	0	0	0	0	0	0	0	0	0	0	0	0
	NC_043434	Nairoviridae	12030	0	0	0	0	0	0	0	0	0	0	0	0	0	0	0	0	0	0	0	0	0	0	0	0	0	0	0	0	0	0	0	0	0	0	0	0	0	0	0	0	0	0	0	0	0	0
	NC_043445	Retroviridae	13072	0	0.76	0	0.76	0	0	0	0.76	0	0	0	0.76	0	0	0.76	0.76	0	0	0	0.76	0	0	0	0	0	0	0	0	0.76	0	0	0	0	0	0	0	0	0	0	0	0	0	0	0	0	0.76
	NC_043447	Secoviridae	7148	0	1.4	0	0	0	0	0	0	0	0	0	1.4	0	0	0	0	0	0	0	0	0	0	0	0	0	0	0	0	0	0	0	0	0	0	0	0	0	1.4	0	0	0	0	0	0	0	0
	NC_043470	Chuviridae	2343	0	0	0	0	0	0	0	0	4.27	0	0	0	0	0	0	0	0	0	0	0	0	0	0	0	0	0	0	0	0	0	0	0	0	0	0	0	0	4.27	0	0	0	0	0	0	0	0
	NC_043483	Mymonaviridae	9707	0	0	0	0	0	0	0	0	0	0	0	0	0	0	0	0	0	0	0	0	0	0	0	0	0	0	0	0	0	0	0	0	0	0	0	0	0	0	0	0	0	0	0	0	0	0
	NC_043484	Xinmoviridae	13559	0	1.48	0	0	0	0	0	1.48	0	0	0	0.74	0	0	0.74	0	0	0	0	0.74	0	0	0	0	0	0	0	0	0	0	0	0	0	0	0	0	0	0	0	0	0	0	0	0	0	0.74
	NC_043488	Mesoniviridae	20398	0	0	0.49	0.49	0.49	0	0	0.49	0	0	0	0	0	0	0	0	0	0.49	0	0	0	0	0	0	0	0	0	0	0	0	0.49	0	0	0	0	0	0	0	0	0	0	0	0	0	0	0
	NC_043491	Metaviridae	7396	0	0	0	0	0	1.35	0	1.35	0	0	0	0	0	0	0	0	0	0	0	0	0	0	1.35	0	0	0	0	0	0	0	0	1.35	0	0	0	0	0	0	0	0	0	0	0	0	0	0
	NC_043492	Sarthroviridae	872	0	0	0	0	0	0	0	0	0	0	0	0	0	0	0	0	0	0	0	0	0	0	0	0	0	0	0	0	0	0	0	0	0	0	0	0	0	0	0	0	0	0	0	0	0	11.47
	NC_043499	Wupedeviridae	6952	0	0	0	1.44	0	0	0	0	0	0	0	0	0	0	0	0	0	1.44	1.44	0	0	0	0	0	0	0	0	0	0	0	0	0	0	1.44	0	0	0	0	0	0	0	0	0	0	0	0
	NC_043502	Tospoviridae	3402	0	0	0	0	0	0	0	0	0	0	0	0	2.94	0	0	0	0	0	0	0	0	0	0	0	0	0	0	0	0	0	0	0	0	0	0	0	0	0	0	0	0	0	0	0	0	0
	NC_043506	Chrysoviridae	3421	0	0	0	0	0	0	0	0	0	0	0	0	0	0	0	0	0	0	0	0	0	0	0	0	0	0	0	0	0	0	0	0	0	0	0	0	0	0	0	0	0	0	0	0	0	0
	NC_043515	Marnaviridae	8970	0	1.11	0	0	0	0	0	0	0	0	0	0	0	0	0	0	0	0	0	0	0	0	0	0	0	0	0	0	0	0	0	0	0	0	0	0	0	0	0	0	0	0	0	0	0	0
	NC_043523	Caulimoviridae	8300	0	1.2	0	0	0	0	0	0	1.2	0	0	0	1.2	0	0	0	0	0	0	0	0	0	0	0	0	0	0	0	0	0	2.41	0	0	0	0	0	0	0	0	0	0	0	0	0	0	0
	NC_043528	Hepadnaviridae	3182	3.14	0	0	0	3.14	0	0	0	0	0	0	0	0	0	0	0	3.14	3.14	0	0	0	0	0	0	0	0	0	0	0	0	0	0	0	0	0	0	0	0	0	0	0	0	0	0	0	0
	NC_043539	Paramyxoviridae	17940	0	0	0	0.56	0	0	0	0	1.11	0	0	0	0.56	2.23	0	0	0	0	0	0	0	0	0	0	0	0	0	0	0.56	0	0.56	0	0	0.56	0.56	0	0	0.56	0.56	0	0	0	0	0	0	0.56
	NC_043683	Botourmiaviridae	2364	0	0	0	0	0	0	0	0	0	0	0	0	0	0	0	0	0	0	0	0	0	0	0	0	0	0	0	0	0	0	0	0	0	0	0	0	0	0	0	0	0	0	0	0	0	0
	NC_042068	Cystoviridae	6503	0	0	0	0	0	0	0	0	0	0	0	0	0	0	0	0	0	0	0	0	0	0	0	0	0	0	0	0	0	0	0	0	0	0	0	0	0	0	0	0	0	0	0	0	0	0
	NC_040361	Mononiviridae	41178	1.21	0	0.97	1.21	0	0	0	0.24	0	0	0	0.97	0	0.97	0.24	1.46	0	0	0	0.24	0	0	0	0	0	0	0	0	0	0	0.24	0	0.24	0.24	0	0	0	0	0	0	0	0	0	0.24	0	0
	NC_040389	Bromoviridae	2810	0	0	0	0	0	0	0	0	0	0	0	0	0	0	0	0	0	0	0	0	0	0	0	0	0	0	0	0	0	0	0	0	0	0	0	0	0	0	0	0	0	0	0	0	0	0
	NC_040401	Kitaviridae	5952	0	0	0	0	0	0	0	0	0	0	0	0	0	0	0	0	0	0	0	0	0	0	0	0	0	0	0	0	0	0	0	0	0	0	0	0	0	0	0	0	0	0	0	0	0	0
	NC_040418	Polymycoviridae	1094	0	0	0	0	0	0	0	0	0	0	0	0	0	0	0	0	0	0	0	0	0	0	0	0	0	0	0	0	0	0	0	0	0	0	0	9.14	0	0	0	0	0	0	0	0	0	0
	NC_040426	Arenaviridae	3260	0	0	0	0	0	0	0	0	0	0	0	0	0	0	0	0	0	0	0	0	0	0	0	0	0	0	0	0	0	0	0	0	0	0	0	0	0	0	0	0	0	0	0	0	0	0
	NC_040429	Totiviridae	4982	0	0	0	0	0	0	0	0	0	0	0	0	0	0	0	0	0	0	0	0	0	0	2.01	0	0	0	0	0	0	0	0	2.01	0	0	0	0	0	0	2.01	0	0	0	0	0	0	0
	NC_040432	Amalgaviridae	3356	0	2.98	0	0	0	0	0	0	0	2.98	0	0	0	0	0	0	0	0	0	0	2.98	0	0	0	0	0	0	0	0	0	0	0	0	0	0	0	0	0	2.98	0	0	0	0	0	0	0
	NC_040434	Mitoviridae	2445	0	0	0	0	0	0	0	0	0	0	0	0	0	0	0	0	0	0	0	0	0	0	0	0	0	0	0	0	0	0	0	0	0	0	0	0	0	0	0	0	0	0	0	0	0	0
	NC_040438	Picobirnaviridae	2532	0	0	0	0	0	0	0	0	0	0	0	0	0	3.95	0	0	0	0	0	0	0	0	0	0	0	0	0	0	0	0	0	0	0	0	0	0	0	0	0	0	3.95	0	0	0	0	0
	NC_040529	Fusariviridae	6252	0	1.6	0	0	1.6	0	0	0	0	0	0	0	0	0	0	0	0	0	1.6	0	0	0	0	0	0	0	0	1.6	0	0	0	0	0	0	0	0	0	0	0	0	0	0	0	0	0	0
	NC_040540	Alphatetraviridae	5329	1.88	0	0	0	1.88	0	0	0	0	0	0	0	0	0	0	0	0	0	0	0	0	1.88	0	0	0	0	0	0	0	0	0	0	0	0	0	0	0	0	0	0	0	0	0	1.88	0	0
	NC_040545	Betaflexiviridae	7446	0	0	0	0	0	0	0	0	0	0	0	0	0	0	0	0	0	0	0	0	0	0	0	0	0	0	0	0	0	0	0	0	0	0	0	0	0	0	0	0	0	0	0	0	0	0
	NC_040556	Tymoviridae	6373	0	0	0	0	0	0	0	0	0	0	0	0	0	0	0	0	0	0	0	0	0	1.57	0	0	0	0	0	0	0	0	0	0	0	0	0	0	0	0	0	0	0	0	0	0	0	0
	NC_040570	Closteroviridae	15763	0	0	0.63	0	0	0	0	0.63	0	0	0	0	0	0	0	0	0	0	0	0	0	0	0	0	0	0	0	0	0	0.63	0.63	0	0	0.63	0	0	0	0	0	0	0	0	0	0	0	0
	NC_040571	Narnaviridae	2945	0	0	0	0	0	0	0	0	0	0	0	0	0	0	0	0	0	0	0	0	3.4	0	0	3.4	0	0	0	3.4	0	0	0	0	0	0	0	0	0	0	0	0	0	0	0	0	0	0
	NC_040574	Iflaviridae	9673	0	0	0	1.03	0	0	0	0	0	0	0	1.03	0	0	2.07	0	0	0	0	0	0	0	0	0	0	0	0	0	0	0	0	0	0	0	0	0	0	0	0	0	0	0	0	0	0	0
	NC_040575	Tombusviridae	2645	3.78	0	0	0	0	0	0	0	0	0	0	0	0	0	0	0	0	0	0	0	0	0	0	0	0	0	0	0	0	0	0	0	0	0	0	0	0	0	0	0	0	0	0	0	0	0
	NC_040613	Virgaviridae	8138	0	0	0	0	0	0	0	0	0	1.23	0	0	0	0	0	0	0	0	0	0	0	0	0	0	0	0	0	0	0	0	1.23	0	0	0	0	0	0	0	0	0	0	0	0	0	0	0
	NC_040644	Alphaflexiviridae	6278	0	0	0	0	1.59	0	0	0	0	0	0	0	0	0	0	0	1.59	0	0	0	0	0	0	0	0	0	0	0	0	0	0	0	0	0	0	0	0	0	0	0	0	0	0	0	0	0
	NC_040647	Astroviridae	5415	0	0	0	1.85	0	0	0	0	0	0	0	0	1.85	0	0	1.85	1.85	0	0	3.69	0	0	0	0	0	0	0	0	0	0	0	0	0	0	0	0	0	0	0	0	0	0	0	0	0	0
	NC_040649	Deltaflexiviridae	6735	0	0	0	0	0	0	0	0	0	1.48	0	0	0	0	0	0	0	0	0	0	0	0	0	0	0	0	0	0	0	1.48	0	0	0	0	0	0	0	0	0	0	0	0	0	0	0	0
	NC_040710	Hepeviridae	7312	0	0	0	0	0	0	0	0	0	0	0	0	0	0	0	0	0	0	0	1.37	0	1.37	0	0	0	0	0	0	0	0	0	0	0	0	0	0	1.37	0	0	0	0	0	0	0	0	0
	NC_040730	Orthomyxoviridae	2406	0	0	0	0	0	0	0	0	0	0	0	0	4.16	0	0	0	0	0	0	0	0	0	0	0	0	0	0	0	0	0	0	0	0	0	0	0	0	0	0	0	0	0	0	0	0	0
	NC_040760	Benyviridae	6597	0	0	0	0	0	0	1.52	0	0	0	0	0	0	0	0	0	0	0	0	0	0	0	0	0	0	0	0	0	0	0	0	0	0	0	0	0	0	0	0	0	0	0	0	0	0	0
	NC_039345	Filoviridae	19043	0	0.53	0	0.53	0	0	0	0	0	0.53	0	0	0.53	0	0	0	0	0	0	0	0	0	0	0	0	0	0	0.53	0	0	0	0	0	0	0.53	0	0	0	0	0	0	0	0	0	0	0
	NC_039199	Pneumoviridae	13350	0	0.75	0	0.75	0	0	0	0	0	0	0	0.75	0.75	0	0	0	0	0.75	0	0.75	0	0	0	0	0	0	0.75	0	0	0	2.25	0	0	0	0	0	0	0	0.75	0	0	0	0	0	0	0
	NC_038269	Artoviridae	12230	0	0	0	0.82	0	0	0	0	0	0	0	0	0.82	0	0	0.82	0.82	0	0	0.82	0	0	0	0	0	0	0	0	0	0	0.82	0	0	0	0	0	0	0.82	0	0	0	0	0	0	0	0
	NC_038670	Togaviridae	11385	0	0	0.88	0	0	0	0	0.88	0	0.88	0	0	0	0	0	0	0	0.88	0	0	0	0	0.88	0	0	0	0	0	0	0	0.88	0.88	0	0	0.88	0	0	0	0	0	0	0	0	0	0	0
	NC_038769	Fimoviridae	7061	0	0	0	0	0	0	0	0	0	0	0	0	1.42	0	1.42	0	0	0	0	0	0	0	0	0	0	0	0	0	0	0	0	0	0	0	0	0	0	0	0	0	0	0	0	0	0	0
	NC_038869	Birnaviridae	3579	0	0	0	0	0	0	0	0	0	0	0	0	2.79	0	0	0	0	0	0	0	0	0	0	0	0	0	0	0	0	0	0	0	0	0	0	5.59	0	0	0	0	0	0	0	0	0	0
	NC_039013	Bornaviridae	8804	0	0	0	0	0	0	0	0	0	0	0	0	1.14	0	0	0	0	0	0	0	0	0	0	0	0	0	0	0	0	0	0	0	0	0	0	0	0	0	0	0	0	0	0	0	0	0
	NC_039236	Polycipiviridae	10950	0	0	0	0	0	0	0	0	0	0	0	0	0	0	0.91	0	0	0	0	0	0	0	0	0	0	0	0	0	0	0	0	0	0	0	0	0	0	0	0	0	0	0	0	0	0	0
	NC_039241	Avsunviroidae	333	0	0	0	0	0	0	0	0	0	0	0	0	0	0	0	0	0	0	0	0	0	0	0	0	0	0	0	0	0	0	0	0	0	0	0	0	0	0	0	0	0	0	0	0	0	0
	NC_037659	Hypoviridae	10252	0	0.98	0	0.98	0	0	0	0	0	0	0	0	0	0	0	0	0	0	0	0	0	0	0	0	0	0	0	0	0	0	0	0	0	0	0	0	0	0	0	0	0	0	0	0	0	0
	NC_036634	Aspiviridae	1570	0	0	0	0	0	0	0	0	0	0	0	0	0	0	0	0	0	0	0	0	0	0	0	0	0	0	0	0	0	0	0	0	0	0	0	0	0	0	0	0	0	0	0	0	6.37	0
	NC_035466	Sinhaliviridae	5898	0	0	0	0	0	0	0	0	0	0	0	0	0	0	0	1.7	0	0	0	0	0	0	1.7	0	0	0	0	0	1.7	0	0	0	0	0	0	0	0	0	0	0	0	0	0	0	0	0
	NC_035184	Dicistroviridae	9691	1.03	1.03	0	0	0	0	0	0	0	0	0	0	0	0	0	2.06	0	0	0	0	0	0	0	0	0	0	0	0	0	0	0	0	0	0	0	0	0	0	0	0	0	0	0	0	0	0
	NC_034390	Mayoviridae	2278	0	0	0	0	0	0	0	0	0	0	0	0	0	0	0	0	0	0	0	0	0	0	0	0	0	0	0	0	0	0	0	0	0	0	0	0	0	0	0	0	0	0	0	0	4.39	0
	NC_033706	Solemoviridae	4297	0	0	0	0	0	0	0	0	0	0	0	0	0	0	0	0	0	0	0	0	0	0	2.33	0	0	0	2.33	2.33	0	2.33	0	2.33	0	0	0	0	0	0	0	0	0	0	0	0	0	0
	NC_033753	Qinviridae	5931	0	0	0	0	0	0	0	0	0	0	0	0	0	1.69	0	0	0	3.37	0	0	0	0	0	0	0	0	0	0	0	0	0	0	0	1.69	0	0	0	0	0	0	0	0	0	0	0	0
	NC_033759	Mypoviridae	3524	0	0	0	0	0	0	0	0	0	0	0	0	0	0	0	2.84	0	0	0	0	0	0	0	0	0	0	0	0	0	0	0	0	0	2.84	0	0	0	0	0	0	0	0	0	0	0	0
	NC_033436	Lispiviridae	9903	0	0	0	0	0	0	0	0	0	0	0	0	0	0	1.01	0	0	0	1.01	0	0	0	0	0	0	0	0	0	0	0	0	0	0	0	0	0	0	0	0	0	0	0	0	0	0	0
	NC_033450	Nyamiviridae	5990	0	0	0	0	0	0	0	1.67	0	0	0	0	0	0	0	0	0	1.67	0	0	0	0	0	0	0	0	0	0	0	0	0	0	0	0	0	0	0	0	0	0	0	0	0	0	0	0
	NC_033289	Yueviridae	6556	0	0	0	0	0	0	0	0	0	0	0	0	0	0	1.53	0	0	0	0	0	0	0	0	0	0	0	0	0	0	0	0	0	0	0	0	0	0	0	0	0	0	0	0	0	0	1.53
	NC_032492	Euroniviridae	24648	0	0.41	0	0.41	0	0	0	0.41	0.41	0	0	0	0	0	0	0	0.41	0	0	0	0	0	0	0	0	0	0	0	0	0	0	0	0	0	0	0	0	0	0	0	0	0.41	0	0	0	0
	NC_032143	Cruliviridae	6691	0	0	0	0	0	0	0	0	0	0	0	0	0	0	0	0	0	0	0	0	0	0	0	0	0	0	0	0	0	0	0	0	0	0	0	0	0	0	0	0	0	0	0	1.49	0	0
	NC_030651	Solinviviridae	10913	0.92	0	0	0	0	0	0	0	0	0	0	0	0	0	0	0.92	0	0	0	0	0	0	0	0	0	0	0	0	0.92	0	0	0	0	0	0.92	0	0	0	0	0	0	0	0	0	0	0
	NC_029921	Amnoonviridae	1471	0	0	0	0	0	0	0	0	0	0	0	0	0	0	0	0	0	0	0	0	0	0	0	0	0	0	0	0	0	0	0	0	0	0	0	0	0	6.8	0	0	0	0	0	0	0	0
	NC_029125	Megabirnaviridae	8985	1.11	1.11	0	0	0	0	0	0	0	0	0	0	0	0	0	0	0	0	0	0	0	0	0	0	0	0	0	0	0	0	0	0	0	0	0	0	0	2.23	0	1.11	0	0	0	0	0	1.11
	NC_028902	Leviviridae	4184	0	0	0	0	0	0	0	0	0	0	0	0	0	0	0	0	0	0	0	0	0	0	0	0	0	0	0	0	0	0	0	0	0	0	0	0	0	0	2.39	0	0	0	0	0	0	0
	NC_028133	Nodaviridae	3473	0	0	0	0	0	0	0	0	0	0	0	0	0	0	0	0	0	0	0	0	0	0	0	0	0	0	0	0	0	0	2.88	0	0	0	0	0	0	0	0	0	0	0	0	0	0	0
	NC_025345	Sunviridae	17187	0	0	0	0	0	0	0	0	0	0	0	0.58	0	0.58	0.58	0	0	0	0.58	0	0	0	0	0	0	0	0	0	0	0	0	0	0	0.58	0	0	0	0	0.58	0	0	0	0	0	0	0
	NC_016757	Quadriviridae	4942	0	0	0	0	0	0	0	0	0	0	0	0	0	0	0	0	0	0	0	0	0	0	0	0	0	0	0	0	0	0	0	2.02	0	0	0	0	0	0	0	0	0	0	0	0	0	0
	NC_014126	Carmotetraviridae	6155	0	0	0	0	0	0	0	0	0	1.62	0	0	0	0	0	0	0	0	0	0	0	0	0	0	0	0	0	0	1.62	0	0	0	0	0	0	0	0	0	0	0	0	0	0	0	0	0
	NC_007518	Alvernaviridae	4375	0	0	0	0	0	0	0	0	0	0	0	0	0	0	0	0	0	0	0	0	0	0	0	0	0	0	0	0	0	0	4.57	0	0	0	0	0	0	0	0	0	2.29	0	0	0	0	0
	NC_003412	Permutotetraviridae	5698	0	0	0	0	0	0	0	0	0	0	0	0	0	0	0	0	0	0	0	0	0	0	0	0	0	0	0	0	0	0	0	0	0	0	0	1.76	0	0	0	0	0	0	0	0	0	0
	NC_002604	Gammaflexiviridae	6827	1.46	0	0	0	0	0	0	0	0	0	0	0	0	0	0	1.46	0	0	0	1.46	1.46	0	0	0	0	0	0	0	0	0	0	0	0	0	0	0	0	0	0	0	0	0	0	0	0	0
	NC_001633	Barnaviridae	4009	0	2.49	0	0	0	0	0	2.49	0	0	0	0	0	0	0	0	0	0	0	0	0	0	0	0	0	0	0	0	0	0	0	0	0	0	0	0	0	0	0	0	0	0	2.49	0	0	0
	NC_001545	Matonaviridae	9762	0	0	0	0	0	0	0	0	0	0	0	0	0	0	0	0	1.02	0	0	1.02	4.1	0	0	3.07	1.02	0	0	0	0	0	0	0	0	0	0	0	0	0	0	0	0	0	0	0	0	0
Dataset	Accession	Family	Length	AAC	AAG	AAT	ACA	ACC	ACG	ACT	AGA	AGC	AGG	AGT	ATA	ATC	ATG	ATT	CAA	CAC	CAG	CAT	CCA	CCG	CCT	CGA	CGC	CGG	CGT	CTA	CTC	CTG	CTT	GAA	GAC	GAG	GAT	GCA	GCC	GCG	GCT	GGA	GGC	GGT	GTA	GTC	GTG	GTT	TAA
Duplodnaviria	NC_049959	Podoviridae	26054	0	0.38	0.77	0.38	0	0	0	0	0	0	0	0.38	0.38	0	0.38	0	0	0	0	0	0	0	0	0	0	0	0	0	0	0.38	0	0	0	0	0	0	0	0	0	0	0	0	0	0	0	0.38
	NC_049805	Siphoviridae	59833	0	0	0	0	0.84	0	0	0	0	0	0	0.17	0.33	0	0	0	0.17	0	0	0.5	0	0.17	0	0	0	0	0	0	0.5	0.33	0	0	0	0	0.17	0	0	0	0	0	0	0.17	0.17	0	0.5	0.33
	NC_049813	Drexlerviridae	44219	0.23	0	0	0	0	0	0	0	0	0	0	0.45	0	0	0	0.45	0	0	0.23	0	0	0	0	0	0	0	0	0	0.23	0.23	0	0	0	0	0.23	0.45	0	0.23	0	0	0	0	0	0	0	0
	NC_049849	Myoviridae	221431	0.14	0.41	0	0	0	0.05	0.09	0.09	0.14	0	0.05	0	0.09	0.09	0	0.18	0.05	0.18	0.18	0	0.09	0	0.36	0	0.09	0.05	0	0	0.05	0.18	0.63	0.18	0	0.09	0	0.09	0.14	0.05	0	0.05	0.05	0	0	0.09	0.09	0
	NC_048627	Demerecviridae	110964	0.09	0	0.27	0.09	0	0	0.18	0.18	0.36	0	0.27	0	0.18	0.09	0.09	0.09	0.09	0.09	0.18	0	0	0	0	0	0	0	0.09	0	0.18	0.09	0.09	0	0	0.09	0.18	0	0	0.27	0.09	0	0	0	0	0	0.09	0.45
	NC_048652	Herelleviridae	156430	0.13	0.51	0.13	0.19	0.06	0	0	0.19	0.32	0.26	0	0.32	0	0.06	0.06	0.13	0	0.26	0.06	0	0	0	0	0	0	0	0.13	0.06	0.19	0.06	0.45	0	0.51	0.06	0.06	0	0.06	0.13	0.26	0.06	0	0	0	0.19	0	0.19
	NC_048660	Ackermannviridae	144974	0	0.34	0.07	0	0	0	0	0.21	0	0	0	0	0.07	0.07	0	0	0.14	0	0.07	0	0	0	0	0.21	0.07	0	0	0	0.07	0.28	0.14	0.07	0	0.14	0	0.07	0.07	0	0	0.07	0.07	0	0	0	0.07	0
	NC_048799	Chaseviridae	52329	0.19	0.76	0	0.19	0	0.19	0	0.19	0	0	0	0	0	0	0.38	0.19	0	0	0	0	0	0	0.19	0	0	0	0	0	0.76	0.19	0.76	0.19	0	0	0	0	0	0.76	0	0	0.19	0	0	0.19	0.19	0
	NC_007636	Autographiviridae	39699	0	0	0	0	0	0	0	0	0.25	0	0	0	0	0	0	0	0	0	0	0	0	0	0	0	0	0	0	0	0.5	0	0	0	0.5	0	0	0	0	1.01	0	0	0	0	0	0	0.25	0
	NC_043054	Herpesviridae	137452	0.07	0	0	0	0	0.15	0	0.07	0.36	0.15	0.07	0	0	0	0.07	0.07	0.07	0.51	0	0.07	2.62	0.36	0.8	5.6	4.15	0.51	0	2.26	0.36	0.15	0.15	0.44	0.58	0	0.15	3.35	6.62	0.8	0.87	3.56	0.22	0	0	0.07	0	0
	NC_036579	Alloherpesviridae	142925	0.14	0.14	0	0.14	0	0	0	0.28	0	0	0	0	0.21	0.28	0.07	0.14	0.28	0	0.14	0.42	0	0.28	0	0.07	0.07	0	0	0.63	0.07	0.14	0	0	0.56	0.07	0.07	0	0	0	0.49	0	0.21	0.07	0	0.14	0	0.28
	NC_018874	Malacoherpesviridae	211518	0.24	0.57	0.09	0.24	0.05	0	0.09	0.38	0.09	0.14	0.05	0	0.09	0.24	0	0.09	0	0	0.14	0	0.05	0.09	0.05	0.05	0	0.24	0	0.24	0.05	0.52	0.66	0.09	0.33	0.19	0.05	0.05	0.09	0.09	0.52	0.05	0.09	0.09	0.05	0.05	0.33	0.05
Monodnaviria	NC_048874	Microviridae	4526	0	0	0	0	0	0	0	0	0	0	0	0	0	0	0	0	0	2.21	0	0	0	0	0	0	0	0	0	0	0	0	0	0	0	0	0	0	0	0	0	0	0	0	0	0	0	0
	NC_047765	Inoviridae	7929	0	0	0	0	0	5.04	0	0	1.26	0	0	0	0	0	0	0	0	0	0	0	0	0	0	0	0	0	0	0	1.26	0	0	2.52	0	0	1.26	0	1.26	0	0	0	0	0	1.26	1.26	0	0
	NC_047928	Pleolipoviridae	11648	0	0	0	0	0	0.86	0	0	0	0	0	0	0	0	0	0.86	0	0	0	0	0.86	0	0	0	0	0	0	0	0	0	0	0	0	0	0	0	0	0	0	0	0	0	0	0	0	0
	NC_043119	Geminiviridae	2765	0	0	0	0	0	0	0	0	0	0	0	0	0	0	0	0	0	0	0	0	0	0	0	0	0	0	0	0	0	0	0	0	0	0	0	0	0	0	0	0	0	0	0	0	0	0
	NC_043432	Bacilladnaviridae	5836	0	0	0	0	0	0	0	0	0	0	0	0	0	0	0	0	0	0	1.71	0	0	0	0	0	0	0	0	0	0	0	1.71	0	0	0	0	0	0	0	0	0	0	0	0	0	0	0
	NC_043446	Parvoviridae	4281	0	0	0	0	0	0	0	0	0	0	0	0	0	0	0	0	0	0	0	0	0	0	0	0	0	0	0	0	0	0	0	2.34	0	0	0	0	0	0	0	0	0	0	0	0	0	0
	NC_040317	Genomoviridae	2213	0	0	0	0	0	0	0	0	0	0	0	0	0	0	0	0	0	0	0	0	0	0	0	0	0	0	0	0	0	0	0	0	0	0	0	0	0	0	0	0	0	0	0	0	0	0
	NC_040324	Circoviridae	1937	0	0	0	0	0	0	0	0	0	0	0	0	0	0	0	0	0	0	0	0	0	0	0	0	0	0	0	0	0	0	0	0	0	0	0	0	0	0	0	0	0	0	0	0	0	0
	NC_040336	Smacoviridae	2546	0	0	0	0	0	0	0	0	0	0	0	0	0	0	0	0	0	0	0	0	0	0	0	0	0	0	0	0	0	0	0	0	0	0	0	0	0	0	0	0	0	0	0	0	0	0
	NC_040538	Polyomaviridae	5215	0	0	0	0	0	0	0	1.92	0	0	0	0	0	0	0	0	0	0	0	0	0	0	0	0	0	0	0	0	0	0	0	0	0	0	3.84	0	0	0	0	0	0	1.92	0	0	0	0
	NC_040548	Papillomaviridae	8071	0	0	0	0	0	0	0	0	0	0	0	0	0	1.24	0	0	1.24	1.24	0	3.72	1.24	1.24	0	1.24	0	0	0	0	1.24	0	0	0	0	1.24	0	0	0	0	0	0	0	0	0	0	0	0
	NC_040744	Nanoviridae	992	0	0	0	0	0	0	0	0	0	0	0	0	0	0	0	0	0	0	0	0	0	0	0	0	0	0	0	0	0	0	0	0	0	0	0	0	0	0	0	0	0	0	0	0	0	0
	NC_038376	Bidnaviridae	6024	0	0	0	0	0	0	0	0	0	0	0	1.66	0	0	1.66	0	0	0	0	0	0	0	0	0	0	0	0	0	0	0	0	0	0	0	0	0	0	0	0	0	0	0	0	0	0	1.66
	NC_009987	Plectroviridae	7870	0	0	2.54	0	0	0	0	0	0	0	0	0	0	0	2.54	0	0	0	0	0	0	0	0	0	0	0	0	0	0	0	0	0	0	0	0	0	0	0	0	0	0	0	0	0	0	0
Varidnaviria	NC_044934	Adenoviridae	34185	0.29	0	0	0	0.29	0	0.29	0	0	0	0	0	0	0	0	0	0	0	0	0.29	0	0.29	0	0	0.29	0	0	0	0.29	0.59	0	0	0.29	0.29	0	0	0	0.29	0	0	0	0	0	0	0	0.29
	NC_044938	Ascoviridae	198157	0.15	0.05	0.1	0.15	0.1	0.15	0	0.1	0	0	0.05	0.15	0.05	0.05	0.1	0	0.2	0.05	0.1	0.05	0.2	0	0.35	0.2	0.05	0.1	0.1	0	0.1	0.1	0.1	0.15	0	0.1	0.1	0.05	0.05	0	0	0.1	0.15	0.05	0.1	0.2	0.15	0.1
	NC_044941	Asfarviridae	182362	0.05	0	0.27	0.11	0	0	0.11	0.05	0	0.22	0	0.38	0.16	0.11	0.27	0.05	0	0	0.22	0	0	0.05	0	0.05	0	0	0	0.11	0.11	0.05	0.22	0	0	0	0.05	0	0	0.05	0.05	0.11	0	0	0	0	0.05	0.27
	NC_042083	Tectiviridae	16523	0	0	0	0	0	0	0	0	0	0	0	0	0	0	0	0	0	0	0	0	1.21	0	0	0	0	0	0	0	0	0	0	0	0	0	0	0.61	0	0	0	0	0	0	0	0	0	0
	NC_042121	Corticoviridae	10584	0.94	0	0	0	0	0	0	0	0	0	0	0	0	0	0.94	0	0	0	0	0	0	0	0	0	0.94	0	0	0	0	0	0	0	0	0	0	0	0	0	0	0.94	0	0	0	0	0.94	0
	NC_040612	Iridoviridae	165695	0.06	0.12	0	0.12	0.06	0.06	0	0	0	0	0.06	0.06	0.06	0.12	0	0.24	0	0	0.06	0.12	0	0	0.06	0	0	0	0	0	0	0.12	0.3	0.06	0	0.24	0	0	0	0	0	0	0	0.06	0	0	0.06	0
	NC_038511	Marseilleviridae	380011	0.11	0.5	0.03	0.18	0.05	0	0	0.63	0.03	0	0.03	0	0.05	0	0	0.16	0	0.08	0.03	0.03	0.03	0	0	0	0.05	0.03	0	0.11	0	0.39	0.79	0.11	0.16	0.05	0.05	0	0	0	0.11	0	0.08	0.03	0.08	0.05	0.13	0
	NC_038553	Phycodnaviridae	274793	0	0.04	0.62	0.04	0.04	0.04	0.04	0.22	0	0	0	1.06	0.44	0.51	0.58	0.22	0	0	0.15	0	0	0	0.07	0	0	0	0.07	0	0	0.11	0.36	0.15	0.04	0.55	0	0	0	0	0.04	0	0.04	0	0	0	0.15	0.76
	NC_037656	Poxviridae	127879	0	0.08	0.63	0.23	0.08	0	0	0	0	0	0	0.86	0.55	0.39	0.39	0.16	0.08	0	0	0	0	0	0	0	0	0	0.08	0	0	0.08	0	0	0	0.08	0	0	0	0	0	0	0	0	0	0	0	0.39
	NC_030848	Sphaerolipoviridae	31314	0.32	0	0	0	0	0	0	0	0.64	0.32	0	0	0	0	0	0.32	0	0.32	0	0	1.28	0.32	1.92	0	1.28	2.24	0	0.32	0.64	0.32	0	0.96	0.96	0	0.32	0.96	0.32	0.32	0	0.64	0	0.32	2.24	0	0	0
	NC_028257	Lavidaviridae	23193	0	0	0.86	0	0	0	0	0	0	0	0	2.16	0	1.29	0.43	0	0	0	0.43	0	0	0	0	0	0	0	0	0	0	0.43	0	0	0	0	0	0	0	0	0	0	0	0	0	0	0	0.86
	NC_023639	Mimiviridae	1168989	0.13	0.11	1.13	0.16	0.03	0.01	0.01	0.09	0.01	0.03	0.01	0.74	0.32	0.22	1.1	0.24	0.02	0.01	0.25	0.03	0	0.03	0	0	0	0	0.05	0	0.03	0.09	0.15	0	0	0.25	0	0	0	0.01	0.08	0	0.1	0.01	0.01	0.02	0.08	0.71
	NC_014099	Turriviridae	16622	0	0	0.6	0	0	0	0.6	2.41	0	0	0.6	1.2	0	0	0	0.6	0	0.6	0.6	0.6	0	0	0	0	0.6	0	0	0	0	0	1.2	0	0.6	0	0	0	0	0	0	0.6	0	0	0	0	0	0
Dataset	Accession	Family	Length	AAC	AAG	AAT	ACA	ACC	ACG	ACT	AGA	AGC	AGG	AGT	ATA	ATC	ATG	ATT	CAA	CAC	CAG	CAT	CCA	CCG	CCT	CGA	CGC	CGG	CGT	CTA	CTC	CTG	CTT	GAA	GAC	GAG	GAT	GCA	GCC	GCG	GCT	GGA	GGC	GGT	GTA	GTC	GTG	GTT	TAA
Infectious	NC_044932	Caliciviridae	7525	0	1.33	0	0	0	0	0	0	0	0	0	0	0	0	0	0	0	0	0	0	0	0	0	1.33	0	0	0	0	0	0	0	0	0	0	0	0	0	0	1.33	0	0	0	0	0	0	0
	NC_043445	Retroviridae	13072	0	0.76	0	0.76	0	0	0	0.76	0	0	0	0.76	0	0	0.76	0.76	0	0	0	0.76	0	0	0	0	0	0	0	0	0.76	0	0	0	0	0	0	0	0	0	0	0	0	0	0	0	0	0.76
	NC_043450	Phenuiviridae	6255	0	0	0	0	0	0	0	0	0	0	0	0	1.6	0	0	0	0	0	0	0	0	0	0	0	0	0	0	0	0	0	0	0	0	0	0	0	0	0	0	0	0	0	0	0	0	0
	NC_043585	Peribunyaviridae	970	0	0	0	0	0	0	0	0	0	0	0	0	0	0	0	0	0	0	0	0	0	0	0	0	0	0	0	0	0	0	0	0	0	0	0	0	0	0	0	0	0	0	0	0	0	0
	NC_040550	Papillomaviridae	7226	0	0	1.38	0	0	0	0	1.38	0	0	0	0	0	1.38	1.38	0	0	0	0	0	0	0	1.38	0	0	0	0	0	0	0	0	0	2.77	0	0	0	0	0	0	0	0	0	0	0	0	1.38
	NC_038283	Rhabdoviridae	12674	0.79	0	0	0	0	0	0	0.79	0	0	0	0	0	0	0	0	0	0	0	0	0	0	0	0	0	0	0	0	0	0	0	0	0	0.79	0	0	0	0	0	0	0	0	0	0	0	0
	NC_038294	Coronaviridae	30111	0	0.33	0	0	0	0	0.66	0	0	0	0	0	0	0	0	0	0	0	0	0	0	0.33	0	0	0	0	0.33	0.33	0.33	0	0	0	0	0	0	0	0	0	0	0	0	0	0	0.66	0.33	0.33
	NC_038298	Hantaviridae	1958	5.11	0	0	0	0	0	0	0	0	0	0	0	0	0	0	0	0	0	0	0	0	0	0	0	0	0	0	0	0	0	0	0	0	0	0	0	0	0	0	0	0	0	0	0	0	0
	NC_038307	Picornaviridae	7399	0	0	0	0	0	0	0	1.35	0	0	0	0	0	0	0	0	1.35	0	0	0	0	0	0	0	0	0	0	0	1.35	0	0	0	0	0	0	0	0	0	0	0	0	0	0	1.35	0	0
	NC_038337	Anelloviridae	3064	0	3.26	0	0	0	0	0	0	0	0	0	0	0	0	0	3.26	0	0	0	0	0	0	0	0	0	0	0	0	0	0	0	0	0	0	0	0	0	0	0	0	0	0	0	0	0	0
	NC_038392	Circoviridae	1699	0	5.89	0	0	0	0	0	0	0	0	0	0	0	0	0	0	0	0	0	0	0	0	0	0	0	0	0	0	0	0	0	0	0	0	0	0	0	0	0	0	0	0	0	0	0	0
	NC_038426	Flaviviridae	9143	0	0	0	0	0	0	0	0	0	1.09	0	0	0	0	0	0	0	0	0	0	0	0	0	0	0	0	0	0	0	0	1.09	0	0	0	0	0	0	0	0	0	1.09	0	0	0	0	0
	NC_038496	Genomoviridae	2109	0	0	0	0	0	0	0	0	0	0	0	0	0	0	0	0	0	0	0	0	4.74	0	0	0	0	0	0	0	0	4.74	0	0	0	0	0	0	0	0	0	0	0	0	0	0	0	0
	NC_038594	Reoviridae	3936	0	0	0	0	0	0	0	0	0	0	0	0	0	0	0	0	0	0	0	0	0	0	0	0	0	0	2.54	0	0	0	0	0	2.54	0	0	0	0	0	0	0	0	0	0	0	0	0
	NC_039050	Parvoviridae	4456	0	0	0	0	0	0	0	2.24	0	0	0	2.24	0	0	0	4.49	0	0	0	0	0	0	0	0	0	0	0	0	0	0	0	0	0	0	0	0	0	0	0	0	0	0	0	0	0	0
	NC_039061	Smacoviridae	2460	0	0	0	0	0	0	0	0	0	0	0	0	0	0	0	0	0	0	0	0	0	0	0	0	0	0	0	0	0	0	0	0	0	0	0	0	0	0	0	0	0	0	4.07	0	0	0
	NC_035758	Astroviridae	6339	0	0	0	0	0	0	0	0	0	0	0	0	0	0	0	0	0	0	0	0	0	0	0	1.58	0	0	0	0	0	0	0	0	0	1.58	0	0	0	0	0	1.58	0	0	0	0	0	0
	NC_035469	Poxviridae	200223	0.15	0.15	0.65	0	0.2	0	0.2	0.1	0	0.05	0.15	1.1	0.85	0.25	0.55	0.25	0.05	0	0.35	0.15	0	0	0	0	0	0	0.05	0	0	0.05	0.1	0	0.15	0.25	0	0	0	0	0.1	0	0	0.1	0	0.05	0.15	0.8
	NC_034253	Polyomaviridae	5269	0	0	0	0	0	0	0	0	0	0	0	0	0	0	0	0	0	0	0	0	0	0	0	0	0	0	0	0	0	1.9	0	0	0	0	0	0	0	0	0	0	0	0	0	0	0	0
	NC_026431	Orthomyxoviridae	982	0	0	0	0	0	0	0	0	0	0	0	0	0	0	0	0	0	0	0	0	0	0	0	0	0	0	0	0	0	0	0	0	0	0	0	0	0	0	0	0	0	0	0	0	0	0
	NC_025343	Paramyxoviridae	15480	1.29	0	0	0	0	0	0	0	0	0	0.65	0	0	0	0	0	0	0	0	0	0	0	0	0	0	0	0.65	0	0	0	0.65	0	0	0	0.65	0	0	0	0.65	0	0	0	0	0	0	0
	NC_024781	Filoviridae	19114	0	0	0	0.52	0	0	0	0	0	0	0	0	0	0	0	0	0	0	0.52	0	0	0	0	0	0	0	0	0	0	0	0	0	0	1.05	0	0	0	0	0	0	0	0.52	0	0	0	0
	NC_012776	Arenaviridae	3189	0	0	0	0	0	0	0	0	0	0	0	0	0	0	0	0	0	0	0	0	0	0	0	0	0	0	0	0	0	0	0	0	0	0	0	0	0	0	0	0	0	0	0	0	0	0
	NC_011202	Adenoviridae	34794	0	0	0	0	0.29	0	0	0	0	0	0	0	0	0	0	0	0	0.57	0	0.29	0	0	0	0	0	0	0	0	0.57	0	0.29	0	0	0.29	0.57	0.57	0.57	0	1.44	0	0	0	0	0	0	0.57
	NC_009333	Herpesviridae	137969	0.14	0	0.07	0.07	0.14	0.07	0	0	0.14	0.07	0	0	0	0	0.07	0	0.07	0	0	0.07	0.14	0.22	0	0.22	0.14	0	0	0.14	2.03	0	0	0.07	0.07	0.14	0	0.14	0.29	0.22	0	0.22	0.07	0	0	0	0	0
Dataset	Accession	Species	Length	AAC	AAG	AAT	ACA	ACC	ACG	ACT	AGA	AGC	AGG	AGT	ATA	ATC	ATG	ATT	CAA	CAC	CAG	CAT	CCA	CCG	CCT	CGA	CGC	CGG	CGT	CTA	CTC	CTG	CTT	GAA	GAC	GAG	GAT	GCA	GCC	GCG	GCT	GGA	GGC	GGT	GTA	GTC	GTG	GTT	TAA
Magnificent7	NC_005831	HCoV-NL63	27553	0	0	0	0	0	0	0.36	0	0	0	0	0	0	0.36	0	0	0	0	0	0	0	0	0	0	0	0	0	0	0	0	0	0	0	0	0	0	0	0	0	0	0.36	0	0	0	0.36	0.36
	NC_002645	HCoV-229E	27317	0	0	0	0	0	0	0	0	0	0	0	0	0	0.37	0	0	0	0	0	0	0	0	0	0	0	0	0.37	0	0	0	0	0	0	0	0	0	0	0	0	0	0.37	0	0	0	0.73	0
	NC_006213	HCoV-OC43	30741	0	0.33	0.33	0	0	0	0	0	0	0	0	0.33	0	0.65	0.33	0.33	0	0.33	0	0	0	0	0	0	0	0	0	0	0.33	0	0	0	0	0	0	0	0	0	0	0	0	0	0	0	0.65	0
	NC_006577	HCoV-HKU1	29926	0	0	0	0	0	0	0	0	0	0	0	0	0	0	0	0	0	0.33	0	0	0	0	0	0	0	0	0.33	0	0	0.67	0	0	0	0	0	0	0	0	0	0	0	0.33	0	0	0.33	0.33
	NC_019843	MERS-CoV	30119	0	0.33	0	0	0	0	0.66	0	0	0	0	0	0	0	0	0	0	0	0	0	0	0.33	0	0	0	0	0.33	0.33	0.33	0	0	0	0	0	0	0	0	0	0	0	0	0	0	0.66	0.33	0.33
	NC_004718	SARS1-CoV-1	29751	0	0	0	0.34	0	0	0	0	0	0	0	0	0	0.34	0.34	0.34	0	0	0.34	0	0	0	0.34	0	0	0	0	0	0.34	0.34	0.67	0	0	0	0	0	0	0	0	0	0	0	0	0.34	0	0
	NC_045512	SARS2-CoV-2	29903	0	0.67	0.33	0	0	0	0	0	0	0	0.33	0	0.33	0.33	0	0.33	0	0	0	0	0	0	0.33	0	0	0	0	0	0.33	0.67	0.67	0	0	0.33	0	0	0	0	0	0	0	0	0	0.33	0	0
[truncated: 14 more columns]

## Sheet: Tetramer
Tetramer STRs with at least three repeats. The starting location in the genome is shown in parenthesis.
dataset	Accession	Family	Length
Riboviria	NC_048296	Luteoviridae	5736	TCCT(487)
	NC_048297	Rhabdoviridae	13626	ATGC(952)	GCAG(5958)	AGAT(9123)	ATAC(5366)	AATA(4936)	CCAA(12835)	TTCC(5013)
	NC_048209	Arteriviridae	15307	CACC(196)	CCCG(3470)	CACC(6690)	CCCA(8960)	ATCA(5824)
	NC_048211	Coronaviridae	25984	GTTT(1086)	TTAG(8245)	GTTA(14192)	TATT(19649)	AAGA(24596)	CTCA(1164)
	NC_048215	Roniviridae	26769	ACAG(1567)	CAGA(6958)	ATGA(7626)	CACT(12503)	ACCA(13083)	CATT(20683)	TCAA(22950)	TTCT(25099)	AAAC(25981)	CTGG(22500)
	NC_046956	Tobaniviridae	30742	CAAC(2204)	AGTC(8312)	CAAT(15952)	CAAA(21429)	ACCA(25629)
	NC_046957	Nanhypoviridae	18239	CTCA(5977)
	NC_046958	Olifoviridae	15301	GGAT(2649)	AACC(6503)	TTCA(8018)	CTTG(14564)
	NC_046959	Gresnaviridae	18410	CAGT(6786)	TCCA(8090)	CAGT(17608)
	NC_046960	Nanghoshaviridae	13162	GTTT(1485)	ATGT(7437)	CTCA(10713)	GGCA(6709)	TTTC(9310)
	NC_046961	Reoviridae	14939	AAGG(1207)
	NC_045762	Caliciviridae	7839	CCCG(7399)
	NC_043031	Phasmaviridae	6938	-
	NC_043035	Peribunyaviridae	845	-
	NC_043045	Phenuiviridae	6367	-
	NC_043068	Hantaviridae	1458	TTTA(1052)
	NC_043072	Picornaviridae	6855	TTGA(6210)
	NC_043109	Endornaviridae	14027	AAGA(659)	AAAT(921)	GAAA(3615)	AATC(6514)	AGAA(6392)
	NC_043110	Flaviviridae	10182	-
	NC_043172	Potyviridae	10308	TTAA(2133)	AAGA(1448)	ATCT(3197)	CATT(5954)	AAAG(9302)	GATG(9704)	GCAA(8156)
	NC_043395	Partitiviridae	1220	CACT(385)
	NC_043434	Nairoviridae	12030	AAGC(5110)
	NC_043445	Retroviridae	13072	AAGG(3885)	AAGA(5034)	CCTT(6844)	TTTC(8463)	GAAG(11069)	TACT(8865)
	NC_043447	Secoviridae	7148	GGAA(6672)	TTGT(7034)
	NC_043470	Chuviridae	2343	TCTT(89)
	NC_043483	Mymonaviridae	9707	TGCT(4159)	TGCT(9608)
	NC_043484	Xinmoviridae	13559	GATG(1558)	AACT(9877)	ATAA(11262)	ATTT(11302)	AAAT(13393)
	NC_043488	Mesoniviridae	20398	-
	NC_043491	Metaviridae	7396	GCAC(2395)	TAGC(63)
	NC_043492	Sarthroviridae	872	-
	NC_043499	Wupedeviridae	6952	AAAT(6710)	CTCA(6106)
	NC_043502	Tospoviridae	3402	TTTG(2517)
	NC_043506	Chrysoviridae	3421	AAGA(86)
	NC_043515	Marnaviridae	8970	-
	NC_043523	Caulimoviridae	8300	AAGG(5773)	GAAT(4367)	AAAG(6977)	AATA(7507)	GAAA(7031)
	NC_043528	Hepadnaviridae	3182	-
	NC_043539	Paramyxoviridae	17940	AAGA(8632)	AAGA(11078)	AAAC(12035)	TGTA(9128)	TATT(15683)	AATT(16632)	TTTA(17798)
	NC_043683	Botourmiaviridae	2364	AGAA(1898)
	NC_042068	Cystoviridae	6503	CGCT(328)	GATC(2553)
	NC_040361	Mononiviridae	41178	ATTC(1692)	AAAC(4217)	ATTG(5179)	TATT(16022)	ATAA(17108)	AAAG(16938)	ATGG(20006)	ATAC(18392)	AAAG(32007)	AAAG(33775)	AAAG(34189)	TTTA(35428)	CAAT(37798)	AATA(38566)	ATAA(38807)
	NC_040389	Bromoviridae	2810	-
	NC_040401	Kitaviridae	5952	-
	NC_040418	Polymycoviridae	1094	-
	NC_040426	Arenaviridae	3260	-
	NC_040429	Totiviridae	4982	-
	NC_040432	Amalgaviridae	3356	CTGC(2700)	GGCT(2195)
	NC_040434	Mitoviridae	2445	-
	NC_040438	Picobirnaviridae	2532	AAGT(894)
	NC_040529	Fusariviridae	6252	-
	NC_040540	Alphatetraviridae	5329	CGTG(343)	TAAG(125)
	NC_040545	Betaflexiviridae	7446	CTTG(1670)	TTGC(4358)
	NC_040556	Tymoviridae	6373	-
	NC_040570	Closteroviridae	15763	TTCA(995)	ATAG(7164)
	NC_040571	Narnaviridae	2945	GGGA(239)
	NC_040574	Iflaviridae	9673	ATGG(3944)	ATGA(3772)
	NC_040575	Tombusviridae	2645	ACAA(1720)
	NC_040613	Virgaviridae	8138	GAAA(8094)
	NC_040644	Alphaflexiviridae	6278	-
	NC_040647	Astroviridae	5415	TCTT(1481)	TTCA(4100)
	NC_040649	Deltaflexiviridae	6735	TGGT(938)	GGAT(5524)
	NC_040710	Hepeviridae	7312	CTTT(7124)
	NC_040730	Orthomyxoviridae	2406	-
	NC_040760	Benyviridae	6597	ACCA(2945)	GCCG(3759)
	NC_039345	Filoviridae	19043	AAAG(11)	AATG(12261)	AGAA(13466)
	NC_039199	Pneumoviridae	13350	AAGC(1493)	AATC(3024)	AACC(4280)	CCGC(6620)
	NC_038269	Artoviridae	12230	CATC(1206)	ATCC(4628)	GCAA(4834)
	NC_038670	Togaviridae	11385	CAAC(2644)	TTGC(8281)	TAAC(6334)	GTAC(1039)
	NC_038769	Fimoviridae	7061	ATTA(5808)
	NC_038869	Birnaviridae	3579	-
	NC_039013	Bornaviridae	8804	TCAG(3426)
	NC_039236	Polycipiviridae	10950	AACC(3393)	TGCT(9044)	CTTA(10167)
	NC_039241	Avsunviroidae	333	-
	NC_037659	Hypoviridae	10252	TTTG(9151)
	NC_036634	Aspiviridae	1570	-
	NC_035466	Sinhaliviridae	5898	-
	NC_035184	Dicistroviridae	9691	TTTA(612)	ATGG(3256)
	NC_034390	Mayoviridae	2278	-
	NC_033706	Solemoviridae	4297	-
	NC_033753	Qinviridae	5931	TTTG(5805)
	NC_033759	Mypoviridae	3524	-
	NC_033436	Lispiviridae	9903	AATT(2350)	TTTG(7169)	GAAA(5026)
	NC_033450	Nyamiviridae	5990	-
	NC_033289	Yueviridae	6556	AATA(2937)	AGAA(4919)	TAAC(3230)
	NC_032492	Euroniviridae	24648	AACA(1669)	TGTA(7334)	CCTA(4731)	TTCT(23690)
	NC_032143	Cruliviridae	6691	ATTG(1117)	AAAC(4278)
	NC_030651	Solinviviridae	10913	TCAA(2572)	TGGA(5364)	ACTG(5903)	CAAC(3124)
	NC_029921	Amnoonviridae	1471	-
	NC_029125	Megabirnaviridae	8985	GCCA(2243)
	NC_028902	Leviviridae	4184	AGAA(4140)	TCGA(3108)
	NC_028133	Nodaviridae	3473	-
	NC_025345	Sunviridae	17187	AGAA(5780)	AAGA(9749)	AAAT(9441)
	NC_016757	Quadriviridae	4942	CAAA(82)	GCAG(2519)
	NC_014126	Carmotetraviridae	6155	GGTG(4889)
	NC_007518	Alvernaviridae	4375	CCCA(1859)
	NC_003412	Permutotetraviridae	5698	CCAG(5108)	GGTT(4019)
	NC_002604	Gammaflexiviridae	6827	-
	NC_001633	Barnaviridae	4009	AAAG(3976)
	NC_001545	Matonaviridae	9762	CCGC(2305)	GCCC(2318)	GGCT(1297)	CGAC(7692)	CCGC(7970)
Dataset	Accession	Family	Length
Duplodnaviria	NC_049959	Podoviridae	26054	TTAT(672)	TTCT(4791)	CTTT(7729)	AAAG(11802)	AAAT(12041)	CAAG(13966)	AATT(16276)	AAGA(16647)	AAAG(22521)	TGTT(23016)	TTAG(24311)	ATTC(25001)	ATTA(25296)	AATT(25954)
	NC_049805	Siphoviridae	59833	ATTC(291)	AATG(13492)	ATTC(14489)	ACTG(13433)	TAGG(13791)	TTCC(21010)	TAAA(27929)	AGTA(31017)	GATT(33809)	TTGC(34963)	TTAT(36458)	ATTT(36641)	AAAT(38859)	ATTC(39695)	TGTC(34878)	TTAC(46549)	TCTT(48799)	TTAA(54981)
	NC_049813	Drexlerviridae	44219	GATT(3674)	TCAA(5942)	CTTG(11922)	ATGA(9127)	GCTT(18191)	TGCC(13832)	CTGT(22264)	TGGA(23656)	ATGA(26745)	TGCT(26777)	TTTG(37993)	TTCT(39482)
	NC_049849	Myoviridae	221431	GCCA(3468)	CTGG(25312)	TTCG(27838)	CAAT(36529)	GCAA(44732)	GTTT(36241)	TTCT(64813)	GTGG(80944)	CCCA(71211)	GGAT(89154)	TCAA(105642)	GCTG(106246)	AAAG(155673)	CTGA(170750)	TGGT(166802)	GCTT(178972)	GTTA(182732)	TGCT(197485)	TCTA(201330)	ATAG(193823)	AACA(213264)	CAGA(204714)
	NC_048627	Demerecviridae	110964	CTAA(5547)	TTTC(11246)	TTCT(11300)	TGTT(12753)	TATT(20926)	TAGA(21636)	AAAT(22514)	TAAG(28617)	CCAT(30644)	AGGT(17128)	ATTT(45440)	TACA(44796)	GACT(49100)	TTGC(52500)	TGGT(55979)	TTAC(61250)	TACT(70748)	AAAT(81100)	TACC(80555)	TAAA(90927)	CTTA(102608)	CTAA(104452)	TTAT(105533)	AAGA(110830)
	NC_048652	Herelleviridae	156430	TACA(2326)	TGAG(947)	GACA(4296)	ACAG(4611)	TTGC(11228)	CTCC(11426)	TTCA(9883)	CCAC(19029)	TTTC(20825)	TTTC(22598)	CTGT(29004)	AGGT(36284)	ACAA(41812)	AAGA(46139)	AAGC(49666)	ACTC(46292)	AGTG(60175)	TTAC(64778)	CTAT(84809)	ACTT(90896)	TACC(103205)	GTCA(97934)	TACA(105954)	TAGG(112427)	AAAG(121397)	GGAT(120422)	ACGC(140838)	AACA(144812)	AAAT(147994)	GAAA(149878)	ATGG(149841)	TACA(153801)	TGAG(152422)	GACA(155771)	ACAG(156086)	CTAG(144745)
	NC_048660	Ackermannviridae	144974	GATT(944)	TGTT(532)	TCAC(11206)	ATCC(22366)	GTTC(20293)	GTGG(36364)	TTTC(51523)	ACAA(55413)	TTCT(62740)	TGGT(69583)	TGGT(70334)	AATC(69186)	TGGC(71052)	CCTC(77180)	ACCA(77474)	AAAC(77491)	TCCT(74474)	CAGC(81928)	GTTT(93205)	GGAA(91903)	AAAG(100807)	AAGA(125696)	GTTG(125909)	TGAC(141909)
	NC_048799	Chaseviridae	52329	TTCT(3199)	ATCA(8594)	AATC(9544)	AACC(11719)	GCAA(18253)	AAAC(22093)	AGGA(27697)	GCTG(31265)	GTCT(19897)	TGGA(37272)	AAAC(47602)	GCTG(49931)	TATT(51982)
	NC_007636	Autographiviridae	39699	TGGC(1925)	GGCT(10291)	GGAC(12059)	TGAG(20023)	TCCG(31475)
	NC_043054	Herpesviridae	137452	CGCT(1100)	GCGG(2672)	CGTG(4663)	GGGC(8419)	CCCG(8156)	GCGG(9480)	CGCC(9638)	CCGG(9998)	GGGC(10578)	GGGC(12090)	CGGG(17503)	GCCC(19043)	GGCG(21141)	GGCG(22900)	CGCC(26276)	GCCC(26345)	GCAG(27325)	CGCC(27851)	CGCC(30470)	CGGC(33397)	GCTA(26357)	CCGG(40453)	GCGG(42405)	CCGC(42743)	GGGC(46110)	GGGC(46147)	CGGG(46324)	GGGC(46685)	GGCG(47390)	CTCG(49795)	GGCC(55226)	GCCG(60272)	GGCC(61269)	CCCG(63386)	CGCC(65053)	GCCG(65416)	GGGC(65692)	CGGG(67035)	CCCG(66561)	GCGG(68968)	CCGC(70507)	CGGG(76299)	GGCG(77884)	GGCG(85541)	GCAG(85757)	CCCG(84628)
	NC_036579	Alloherpesviridae	142925	ATTC(11154)	TTCA(11572)	TTCA(21307)	TCAA(23505)	TGAC(24228)	GGGT(29075)	CATA(28459)	ATGT(32557)	CAAC(43355)	TTTA(41445)	ACAG(44515)	ACCA(52060)	CCAT(61965)	TATG(64696)	TAAA(72518)	TATG(73843)	TTGG(75646)	AGGG(75326)	GGAC(78835)	TCAA(84628)	GGTC(93080)	ACTG(95326)	GATC(107663)	TTGG(120561)	CCCT(121963)	CATA(121764)	ATTC(133345)	TTCA(133763)
	NC_018874	Malacoherpesviridae	211518	GGAG(1035)	TCCT(1190)	GTTT(609)	GAGC(4518)	GAGC(4565)	GAGC(4655)	GTGC(5880)	GTGC(5929)	GTGC(5978)	GAAG(7823)	GAAA(4228)	GAAG(7840)	AAAG(9275)	TTCG(23511)	GGAA(22202)	TCCG(22479)	TTTC(25258)	GCTT(26781)	TCCT(34388)	TGAT(29240)	ATCT(27819)	CAAG(43307)	TTTC(42556)	TCTT(44990)	GCGA(47729)	CTTT(48372)	TCCT(51587)	CAAG(43358)	TCGT(54543)	AAGC(58508)	TGAG(69153)	CTTG(69245)	TCGA(73685)	TCCG(73611)	AGGT(72901)	AGGA(77553)	GACC(74296)	AAGC(81581)	ACGT(74211)	ACCA(82121)	TCTT(92178)	CTTG(87548)	AGCA(93698)	ATTT(99688)	GTTC(99853)	ACGC(109472)
Monodnaviria	NC_048874	Microviridae	4526	TCGT(4395)
	NC_047765	Inoviridae	7929	GGAC(5359)	CCCG(5336)	GGCC(5024)	CGGC(7049)
	NC_047928	Pleolipoviridae	11648	GGCT(4421)	AAGC(5553)
	NC_043119	Geminiviridae	2765	TGGA(658)
	NC_043432	Bacilladnaviridae	5836	ACAA(4731)
	NC_043446	Parvoviridae	4281	AACC(2329)	AACC(2450)
	NC_040317	Genomoviridae	2213	CAAT(1191)
	NC_040324	Circoviridae	1937	-
	NC_040336	Smacoviridae	2546	-
	NC_040538	Polyomaviridae	5215	ATTC(3160)	ATTT(2807)
	NC_040548	Papillomaviridae	8071	TCCT(507)
	NC_040744	Nanoviridae	992	AATA(684)
	NC_038376	Bidnaviridae	6024	ATAA(630)	TTAT(2355)	AAAT(4043)
	NC_009987	Plectroviridae	7870	ATTT(1187)	AATA(1008)	AATT(1819)	TTTA(7771)	ATAA(7803)
Varidnaviria	NC_044934	Adenoviridae	34185	TCAT(1386)	AGCA(15562)	CTGC(16680)	ACAA(26576)	CCCA(31131)	GGAA(26302)
	NC_044938	Ascoviridae	198157	TCGT(3641)	AATC(4876)	TTAT(10611)	AAAT(27930)	TGTA(31926)	CAAA(39525)	CGAT(44254)	TTTA(47972)	ACAA(52867)	ATAC(50917)	GTAT(78213)	TTCA(89688)	TTTG(89679)	GCTT(71048)	CGAC(97713)	TCGA(99571)	CGTT(100854)	TGAT(102481)	TATT(96541)	TATT(109653)	CACT(108417)	TGAT(106385)	AACT(107766)	CAAC(109987)	GTTT(135351)	TTTA(134260)	ATTG(139032)	CATC(144270)	TTTG(149523)	ATGT(148975)	ACCA(149654)	GATC(157336)	TGGT(171166)	CGTT(173297)	AGTT(174560)	ATAA(183303)	CGAA(186709)	CGGG(176846)
	NC_044941	Asfarviridae	182362	ATCA(176)	TCAA(231)	ATCA(257)	CATA(941)	ATAA(3531)	TTCA(10656)	AATG(11068)	AAAC(11912)	AAGG(21012)	ATCC(23880)	CTGG(26196)	CATC(30708)	GCAA(26768)	TCCA(33018)	AACT(33445)	AATA(36049)	ATAG(36980)	ATCC(37373)	TGTT(63184)	TAGC(41736)	TTAT(64993)	TTTA(66750)	TTAT(67819)	GTTG(76279)	TTGT(80548)	TTCT(93704)	CATA(87485)	AATT(100356)	GTAG(103711)	CCCA(107337)	GGGT(111770)	CATT(111464)	AATT(112709)	TTAT(115093)	TTAC(108305)	ATAA(128903)	TATG(133062)	AGAT(114493)	AATA(134976)	GATG(136224)	ATTT(150325)	AGTG(153664)	TTTG(156408)	GTTT(157151)	TTGG(156839)	TTTC(157329)
	NC_042083	Tectiviridae	16523	GCAA(5761)	GCCA(8348)	ATGG(7422)	GATG(14894)
	NC_042121	Corticoviridae	10584	AAGC(2234)
	NC_040612	Iridoviridae	165695	ATTT(8)	TCAA(1720)	AAGA(5414)	GATT(2959)	AAAC(8961)	TTTA(10360)	ATAA(9078)	TTTG(10626)	AAAT(12222)	TGAA(13562)	AATC(14962)	GAAT(14035)	AGAA(12912)	AATC(17653)	ATTC(23955)	TAAA(28675)	TATT(34656)	ATTT(45432)	TTTA(52984)	ATTC(56073)	AAAG(66062)	CATC(67278)	TTTG(69995)	AAGG(70925)	TTTG(74819)	TACA(80390)	ATTT(81642)	TTTA(85253)	TGAA(86038)	TTAT(95814)	ATTC(100828)	AAAC(101915)	TTTA(103113)	TTTC(117141)	ATCA(117923)	TTGG(118929)	AATG(120233)	TTCA(120119)	AAAC(117084)	TTTC(125570)	AAAC(131190)	AAAT(138526)	ATGG(142277)	ATCC(142446)	CAAA(144468)	ACAA(145495)
	NC_038511	Marseilleviridae	380011	TGAA(90)	CACT(3474)	TCCT(9384)	TTCC(9897)	AAAC(11580)	AAAG(13279)	AACA(14208)	AAAG(15680)	AAGG(28094)	GAAA(33497)	TTCT(36368)	AAAG(43071)	TTTC(48543)	GAAG(49240)	TTTC(54065)	AAGG(52354)	AAAG(54971)	TTTA(62330)	TCTT(65089)	AAAG(66547)	CTTT(74231)	TTTA(75356)	TCAT(77811)	GAAG(83485)	AAGG(84401)	AAAG(86808)	CCTT(81981)	ATGG(88442)	CTTT(92884)	ATCC(97644)	CCTT(94314)	GAAA(102238)	AAAG(102615)	GAGC(99747)	GAAA(122460)	TTCT(125144)	AAGA(126403)	TTTC(126703)	CTTT(128237)	GACG(131373)	GATG(131865)	TTCT(133509)	GAAA(130962)	CAGT(134235)	TATT(132455)	AAAG(136377)
	NC_038553	Phycodnaviridae	274793	TAAT(2229)	TAAA(4175)	TAAA(4800)	AAAT(4852)	AATA(6075)	ATAA(7444)	TTGT(11240)	ATCT(12546)	TTTA(19241)	AATG(17936)	TCTT(15841)	CGTT(1111)	TTTA(22838)	ATTT(23041)	TTGG(19185)	CTTT(25326)	AAGA(29427)	TTTA(35924)	ATCC(33718)	TGTT(37316)	CATG(47237)	TTAT(55143)	TCTT(55238)	AATG(60191)	AATA(61069)	AACA(63858)	TATT(63423)	GAGT(56974)	AATA(65218)	ATAG(67136)	GAGT(65082)	ATAC(67004)	CATT(69752)	CATT(70136)	AATA(72882)	TTAA(73963)	TATG(72839)	ATTA(85211)	AATA(86096)	TTTA(86475)	TTTA(89886)	ATGT(89616)	AAAT(89905)	AAGA(90482)	TTAT(94011)	TTTA(94036)
	NC_037656	Poxviridae	127879	AACA(2996)	CATG(6710)	CATA(5226)	TTGA(8710)	CTAT(14344)	TAAT(19373)	TTAT(20473)	ATCT(21904)	AATA(20892)	ATCT(21946)	ATCC(23403)	TTGT(26336)	AACG(16329)	ATAC(28038)	ACAT(28597)	ATGG(28626)	TTTG(35252)	ATAC(35761)	TTTA(37664)	AACA(43944)	TTTG(50428)	AATG(50618)	TTTA(51804)	TAAG(51902)	AACA(53057)	ATAC(53945)	GATT(53380)	TAAA(61685)	CTCA(59789)	AATA(70053)	ATTC(73496)	GATG(68461)	TAAT(77981)	ATGT(73967)	AAAT(78763)	TTTA(81487)	AAAT(82103)	AACA(82944)	TTTA(82580)	TGAG(79053)	TTTA(90401)	ATAC(90636)	ATAC(94257)	AACC(97438)	AATT(98331)	TTAG(103093)
	NC_030848	Sphaerolipoviridae	31314	CGCC(28)	CCGA(9882)	GCCA(13239)	ACCC(19375)	CGTC(25976)	CGGG(26751)	TCGT(24488)	GGTC(28235)
	NC_028257	Lavidaviridae	23193	AACA(422)	TAAA(2921)	ATTA(4652)	TATT(9312)	TTAT(9872)	ATTT(11279)	TTTC(13667)	AATT(12161)	TTAT(15324)	TTAT(17190)	TTCA(17462)	TATT(18538)	AAAT(19608)
	NC_023639	Mimiviridae	1168989	ATTG(2490)	TAGA(2596)	GTAT(13261)	AATT(14108)	AAAT(22069)	ATAA(23056)	ATGG(22274)	ATTG(24204)	AATC(23929)	TTTG(25517)	TGCA(10926)	ATTT(28448)	TAAT(28670)	GAAT(34432)	AAAC(42607)	TTAA(47593)	TTTG(49743)	ATTG(49928)	ATTG(49987)	TAAA(50489)	ATTA(55073)	AATT(66891)	TCCA(68801)	ATCC(75046)	TTGT(76893)	ATTA(80518)	TTTA(81383)	ATTA(82465)	TCAA(82642)	TTAT(86857)	TATC(86739)	GATT(88866)	AATA(90968)	AATT(91201)	TCAT(86451)	AATA(91661)	TTGA(94163)	ATAA(94553)	AATA(95335)	ATTG(95105)	ATAA(96155)	ATTT(101168)	TTTG(105631)	AATA(105343)	ATTG(103740)	ATTT(109833)
	NC_014099	Turriviridae	16622	AAAG(1765)	AGGA(13185)
Dataset	Accession	Family	Length
Infectious	NC_044932	Caliciviridae	7525	-
	NC_043445	Retroviridae	13072	AAGG(3885)	AAGA(5034)	CCTT(6844)	TTTC(8463)	GAAG(11069)	TACT(8865)
	NC_043450	Phenuiviridae	6255	ATCA(182)	AGCT(1579)
	NC_043585	Peribunyaviridae	970	GGGT(882)
	NC_040550	Papillomaviridae	7226	-
	NC_038283	Rhabdoviridae	12674	AACC(2100)	AACA(6029)	TCAC(2013)	TCAT(6606)	AAGG(9787)	CATG(11059)
	NC_038294	Coronaviridae	30111	GGCT(500)	GTTT(18545)	CTTC(15890)
	NC_038298	Hantaviridae	1958	AGAC(477)	TCTA(1389)
	NC_038307	Picornaviridae	7399	CAAA(2320)
	NC_038337	Anelloviridae	3064	-
	NC_038392	Circoviridae	1699	-
	NC_038426	Flaviviridae	9143	TGCT(5706)	AATT(9054)	TCAT(5293)
	NC_038496	Genomoviridae	2109	-
	NC_038594	Reoviridae	3936	GGAG(2669)	GTGA(3474)
	NC_039050	Parvoviridae	4456	AAAC(1160)	AATT(1099)	CAAA(2155)
	NC_039061	Smacoviridae	2460	TTGC(1910)
	NC_035758	Astroviridae	6339	-
	NC_035469	Poxviridae	200223	GTAT(2110)	TATC(3791)	TTCA(5419)	TAGA(8272)	ATGT(9196)	TTAT(14397)	TTGA(14596)	TTTA(15439)	AATT(16816)	ATGT(18879)	CATA(18758)	TGTT(18824)	TATT(21222)	TACA(27571)	AATC(28668)	TAAT(30183)	ATAG(32927)	ATTG(33306)	TTTG(36294)	TACT(42623)	TGAA(38491)	TATC(43549)	TTGA(45000)	GTTT(52215)	TATG(49672)	ATAC(54701)	TAAA(54844)	ATGG(59570)	TTAT(66329)	TGAA(62273)	ATCA(66842)	ATTA(68453)	TTAT(68468)	AATC(71364)	ATAA(69827)	CATT(72116)	ATTT(75092)	CAAC(71911)	GAAA(79587)	TAAT(87279)	AACA(96121)	AATA(97134)	TAAC(97769)	TTGT(98358)	TTAT(105336)	AAAT(106820)
	NC_034253	Polyomaviridae	5269	ATCC(3029)	AGAC(4692)	TTCC(4706)
	NC_026431	Orthomyxoviridae	982	-
	NC_025343	Paramyxoviridae	15480	CAGA(1664)	CCGA(3302)
	NC_024781	Filoviridae	19114	AGTG(2970)	TTTC(2480)	GATT(5609)
	NC_012776	Arenaviridae	3189	TGTC(2562)
	NC_011202	Adenoviridae	34794	CATG(3089)	AATA(3921)	GACA(13473)	TTAT(21836)	ATGC(32677)	CTTG(29927)
	NC_009333	Herpesviridae	137969	CAGT(4488)	CAGC(15586)	TGGG(31233)	CAAC(28254)	GGGT(33396)	CCTT(26978)	CGGA(40627)	AGGT(42511)	GCAG(45463)	TCTA(51849)	CTAT(58798)	GTTT(62667)	TGCC(67014)	GCAA(70535)	CCCA(85567)	GGGT(87351)	GGCA(88878)	CACG(89289)	TTTA(94588)	ACCT(97915)	CATC(107625)	ATAC(122349)	CTAC(135548)	CTAC(136472)	GTCC(133478)
Dataset	Accession	Species	Length
Magnificent7	NC_005831	HCoV-NL63	27553	TTGT(3720)	TTTA(5434)	TTTG(6156)	GTAT(7701)	GTAT(15335)	TGGT(17237)	GTTT(24695)	GTTA(24687)
	NC_002645	HCoV-229E	27317	TTTG(2151)	TATC(12)	TTCT(26907)
	NC_006213	HCoV-OC43	30741	TGCG(13)	TATT(2536)	TTGT(7396)	TAGT(7149)	GTTT(7728)	TATG(10957)	TTGT(14710)	GCGT(18149)	AAAC(28734)	AGAT(26868)	AATG(30675)
	NC_006577	HCoV-HKU1	29926	TTTG(3597)	TTTA(2900)	TTGC(5383)	ATTC(20637)
	NC_019843	MERS-CoV	30119	GGCT(501)	GTTT(18546)	CTTC(15891)
	NC_004718	SARS1-CoV-1	29751	TACC(1338)	CCAA(29)	TTTA(7207)	TGTT(19108)	AAGG(14657)	GAAT(27635)
	NC_045512	SARS2-CoV-2	29903	AACC(29)	TTCT(4940)	TCCA(7762)	AAGG(14727)	CATG(21326)
[truncated: 206 more columns]

## Sheet: Pentamer
Pentamer STRs with at least three repeats. The starting location in the genome is shown in parenthesis.
dataset	Accession	Family	Length
Riboviria	NC_048296	Luteoviridae	5736	-
	NC_048297	Rhabdoviridae	13626	AACAT(129)	TCTTC(5502)	ATTAT(9958)	AGCAG(9445)	AGTTC(11416)	CATCT(12934)	CATTA(11118)
	NC_048209	Arteriviridae	15307	TTGTG(12928)	CAAAA(12866)	GCACA(12693)
	NC_048211	Coronaviridae	25984	AAGTG(1179)	TTTAT(4289)	TGTTT(5291)	TTTAT(7566)	ATGGG(12996)	TGTTG(13956)	TATTA(13507)	TTGGT(9290)	TTATT(19201)	ATTGT(22060)	TGTAT(23781)	TTTGG(22473)
	NC_048215	Roniviridae	26769	AACAG(3272)	AACAC(6841)	CTACA(7412)	AGCAG(5326)	CAAAT(12639)	ACAAC(16234)	TCTAC(21080)	TCACC(20100)	ATAAA(26008)	TGGCA(25171)
	NC_046956	Tobaniviridae	30742	AAAAC(121)	CCAAG(7046)	ACAGC(10037)	CACTA(8398)	AAAAC(27161)	TCATT(27801)	AAAAC(27628)
	NC_046957	Nanhypoviridae	18239	CTTGT(4652)	ACTTC(2577)	TCACC(4837)	TTGGC(8858)	ATAAA(17905)
	NC_046958	Olifoviridae	15301	CAAAT(2949)	GAATT(10606)	GTTAA(7725)	CTGCT(11661)
	NC_046959	Gresnaviridae	18410	TTGGC(14426)	AGGCA(16885)	TAGTG(18203)	TTGCT(17468)
	NC_046960	Nanghoshaviridae	13162	GGACT(2422)	ATGGA(6128)
	NC_046961	Reoviridae	14939	TTTGT(4172)	ATGGA(7774)
	NC_045762	Caliciviridae	7839	GAGAG(2876)	CTGGT(2560)
	NC_043031	Phasmaviridae	6938	AAACA(2591)	GTAGG(2713)	GGAAG(5663)
	NC_043035	Peribunyaviridae	845	-
	NC_043045	Phenuiviridae	6367	GATGA(322)	AAAGA(968)	AATCA(801)	AAGAA(4409)
	NC_043068	Hantaviridae	1458	-
	NC_043072	Picornaviridae	6855	GACTG(6108)
	NC_043109	Endornaviridae	14027	-
	NC_043110	Flaviviridae	10182	TGGCT(2196)	AAAGA(3777)	AGAGG(5776)	GGTTG(6677)
	NC_043172	Potyviridae	10308	AGTTG(3506)	AAAGC(4017)	AAAGA(9297)	AAAGA(9318)
	NC_043395	Partitiviridae	1220	TTTTG(1078)
	NC_043434	Nairoviridae	12030	ATGCA(5608)
	NC_043445	Retroviridae	13072	TATCC(9896)
	NC_043447	Secoviridae	7148	-
	NC_043470	Chuviridae	2343	-
	NC_043483	Mymonaviridae	9707	TGATC(670)	ATTCA(1068)	TAATT(6740)
	NC_043484	Xinmoviridae	13559	AGAAG(2192)	AAATA(4183)	ATGTC(13144)
	NC_043488	Mesoniviridae	20398	TACAC(1312)	ACAAC(12216)	ATCGG(15808)	TTCTC(12793)	AATGA(17810)	TCACA(19307)
	NC_043491	Metaviridae	7396	AACAA(4859)	ATAAT(99)	CGAAG(6257)
	NC_043492	Sarthroviridae	872	-
	NC_043499	Wupedeviridae	6952	TCAGA(3293)
	NC_043502	Tospoviridae	3402	-
	NC_043506	Chrysoviridae	3421	-
	NC_043515	Marnaviridae	8970	AGTAC(4189)
	NC_043523	Caulimoviridae	8300	AGTTT(2914)	AGAAG(7291)
	NC_043528	Hepadnaviridae	3182	ACATC(172)	TCCCA(617)	CCTCG(2392)
	NC_043539	Paramyxoviridae	17940	ATTGC(4740)	AATTT(5690)	TTTCA(4302)	CACAG(9829)	AAATC(16856)
	NC_043683	Botourmiaviridae	2364	-
	NC_042068	Cystoviridae	6503	CATCA(4385)	CTTAT(2167)
	NC_040361	Mononiviridae	41178	AATTT(5631)	ACAAT(7543)	ATTTA(11599)	ATAAT(15765)	ATATG(19582)	ATACA(23950)	ATATC(24002)	ATTTA(27256)	TGTTA(29740)	GAAAG(32363)
	NC_040389	Bromoviridae	2810	CTATA(2238)
	NC_040401	Kitaviridae	5952	-
	NC_040418	Polymycoviridae	1094	-
	NC_040426	Arenaviridae	3260	ATCTG(890)
	NC_040429	Totiviridae	4982	GACCC(1366)	GCAAG(4116)
	NC_040432	Amalgaviridae	3356	CTGTG(58)
	NC_040434	Mitoviridae	2445	-
	NC_040438	Picobirnaviridae	2532	AAGAA(1027)
	NC_040529	Fusariviridae	6252	AGTGG(1159)
	NC_040540	Alphatetraviridae	5329	-
	NC_040545	Betaflexiviridae	7446	CGCGG(6812)
	NC_040556	Tymoviridae	6373	TCCCC(3095)
	NC_040570	Closteroviridae	15763	TCTTC(110)	TTTAT(13255)	AACCC(13406)
	NC_040571	Narnaviridae	2945	GGGTG(2584)
	NC_040574	Iflaviridae	9673	AAAAG(8551)	AGTGT(7684)	CAGTA(5192)
	NC_040575	Tombusviridae	2645	ACAGG(2047)
	NC_040613	Virgaviridae	8138	ATTTC(1040)	ATAAC(2815)	AATAT(2833)	TAAAT(6287)	ACACC(784)	TATAT(8065)
	NC_040644	Alphaflexiviridae	6278	-
	NC_040647	Astroviridae	5415	CAAAG(69)
	NC_040649	Deltaflexiviridae	6735	CCGCC(5290)
	NC_040710	Hepeviridae	7312	-
	NC_040730	Orthomyxoviridae	2406	-
	NC_040760	Benyviridae	6597	-
	NC_039345	Filoviridae	19043	CACCT(11489)	AGCAC(10785)
	NC_039199	Pneumoviridae	13350	AATAA(1122)	AGATA(11248)
	NC_038269	Artoviridae	12230	ATTCA(2567)	ACAAG(10512)	TGTGA(10681)
	NC_038670	Togaviridae	11385	GTCGC(7135)	GCACT(8187)	TTATT(11338)
	NC_038769	Fimoviridae	7061	TAAAA(4600)
	NC_038869	Birnaviridae	3579	CGTAA(3533)
	NC_039013	Bornaviridae	8804	AACAG(3606)
	NC_039236	Polycipiviridae	10950	GAGTT(4367)	GGAAT(6099)	TTTGA(7138)	AAAAT(6013)
	NC_039241	Avsunviroidae	333	-
	NC_037659	Hypoviridae	10252	AAAAT(201)	TGAAA(239)	AAATG(296)	AATAA(287)	GACAA(7151)
	NC_036634	Aspiviridae	1570	-
	NC_035466	Sinhaliviridae	5898	CCCGA(2132)
	NC_035184	Dicistroviridae	9691	ATTTT(459)	ATTTT(1389)	GATTA(2605)	AACAA(3516)	TTGCG(5670)
	NC_034390	Mayoviridae	2278	TTCAA(20)	AGCTG(1983)
	NC_033706	Solemoviridae	4297	AGGAA(3315)
	NC_033753	Qinviridae	5931	-
	NC_033759	Mypoviridae	3524	ATGTT(3100)	TGGAT(2772)
	NC_033436	Lispiviridae	9903	TAATT(9499)
	NC_033450	Nyamiviridae	5990	-
	NC_033289	Yueviridae	6556	AGAGA(762)	ATAAA(5786)
	NC_032492	Euroniviridae	24648	CGCTA(1151)	TGCTT(11694)	GCTCT(5016)
	NC_032143	Cruliviridae	6691	ATGCT(3903)	ACTGA(4436)
	NC_030651	Solinviviridae	10913	CTGTT(1909)	ATTTC(7033)	AAGAG(7976)
	NC_029921	Amnoonviridae	1471	ATGAG(170)
	NC_029125	Megabirnaviridae	8985	TGGCA(889)	AAACC(1410)
	NC_028902	Leviviridae	4184	-
	NC_028133	Nodaviridae	3473	-
	NC_025345	Sunviridae	17187	TCTTC(1610)	ATTAA(10205)	AAACG(10845)	AGAGG(15817)	AGAAA(16779)	TCCTC(16978)
	NC_016757	Quadriviridae	4942	-
	NC_014126	Carmotetraviridae	6155	AAAAC(6130)
	NC_007518	Alvernaviridae	4375	-
	NC_003412	Permutotetraviridae	5698	GGGGC(3731)	ACAGA(1615)	TCTGA(5006)
	NC_002604	Gammaflexiviridae	6827	CTGCT(208)	TGGAC(2454)
	NC_001633	Barnaviridae	4009	TGAGT(3377)	AAACA(2358)
	NC_001545	Matonaviridae	9762	CCGCC(1462)	CCCGC(1693)	CGCCG(2225)	TGGCA(3379)	CAGCG(3076)	CGGAA(5094)	CTGCA(8277)
Dataset	Accession	Family	Length	-
Duplodnaviria	NC_049959	Podoviridae	26054	ATTTA(103)	TTTTC(6589)	CATAA(5058)	ATTTA(9920)	AAGAA(11798)	TCTGC(9224)	GATGA(17946)
	NC_049805	Siphoviridae	59833	CCAAT(4765)	TATAA(9681)	TAATT(15282)	TATAA(21272)	TTTGT(29024)	TGTAG(30292)	ATAAA(37291)	TTTTA(38635)	TTTTA(40315)	TTTGT(40280)	ATTAA(38428)	TATTA(41932)	TCAAA(42924)	AAATG(42030)	ATATA(47736)	AACCA(51483)	TAATA(51946)	TTGCA(50314)	ATTTG(54358)	GACTT(53393)	AGTCA(57936)
	NC_049813	Drexlerviridae	44219	TTTAC(2602)	AAAGA(3649)	AAACC(11128)	TCGTT(29140)	CATGC(20456)	AGGAA(33056)	AATGA(39623)	TCCTT(37570)	TTCGT(37055)
	NC_049849	Myoviridae	221431	AAGGC(171)	AGGCC(4223)	TGACG(4280)	CAAAT(9473)	GCTCA(10174)	GCGAT(12792)	TCGAC(17464)	GTGAT(30439)	GCAAG(41859)	GAATC(42237)	CGAAG(46441)	GCAGC(49075)	CGGCG(55212)	ATCGA(58701)	GCATC(61224)	AGAAA(67941)	GCGCA(75000)	CTGGT(78453)	CGGTT(81479)	ACGCG(86879)	ACTGG(84677)	TCGGT(96299)	TTCGG(96758)	ACGCG(95803)	CAGCG(99345)	TACGG(107640)	CCTTG(114748)	ATTCG(116035)	GGCAG(117589)	ATAGG(130681)	GGCTT(139597)	AGTCG(138079)	CCCAA(146639)	GTACG(146515)	GCCGC(156957)	GGGAA(158902)	GCCAG(160245)	CGCAG(169065)	GCTTG(174520)	GAGGC(179891)	CGTCA(185763)	CCGAA(183652)	TGACT(188986)	GTGCC(192427)	GCTGA(185695)	GAAAA(193552)
	NC_048627	Demerecviridae	110964	ATTTT(6297)	GCAAT(5255)	TTTTC(13924)	AGAGA(21132)	TATAT(35920)	TATAT(46212)	CGGAT(49919)	TTTTA(54611)	AAATG(47936)	ATTGG(57696)	ATCCA(62247)	GCAGC(58906)	AAGCT(78474)	CAGCC(71071)	TACCG(86293)	ATTCT(87489)	AGTTA(86014)	TATTT(95450)	TTCAT(96609)
	NC_048652	Herelleviridae	156430	TTTGT(11752)	ACTGT(11771)	CTTCT(20960)	GGCTT(6501)	TCTTT(25082)	AAAAT(28652)	CTTCT(26726)	TATAG(30303)	TAAAA(29926)	AAAGT(32892)	TTTGT(29657)	TATTT(30112)	AAGGA(42736)	GCAGA(46273)	AGGCT(46713)	TCCAC(53744)	ACAGG(66281)	ATGGG(75160)	AAAGC(82594)	AAAAG(82788)	TACAC(92546)	AGGTA(101615)	TGGAC(101336)	AAAGA(110916)	ACTTT(110406)	ATTTT(115974)	AGCAA(116504)	TCCAG(127519)	CTTTA(143261)	ATGAT(145121)	ATAAA(145696)	AAAAG(145329)	TCCGT(140275)
	NC_048660	Ackermannviridae	144974	TAGAG(1549)	CCCCG(41244)	AAGAA(44859)	TTCTC(49045)	GTTTT(53998)	GCCCA(54758)	AAAAG(59622)	TGCCG(58138)	TCCTT(67807)	GAGCA(69400)	TGCTG(76945)	TGTTC(77762)	CGGGG(49746)	AAAGG(89543)	GCGGG(89406)	CGAGC(97192)	GGGTA(100760)	TTATT(100794)	GACAG(100750)	CTTTA(93619)	TTTCT(113332)	ACTTG(131137)	AGAAT(142798)
	NC_048799	Chaseviridae	52329	AGAAG(3224)	ATGAA(7859)	GAGAA(11389)	TAACC(14017)	AATAA(17009)	AAGCT(13217)	TTGTG(15765)	ATGGA(22706)	GCATT(23559)	CTACT(17328)	AATCA(27475)	AAACA(22097)	GCAAT(32669)	AAGCG(29762)	TACAA(44430)	ATGGG(46333)	TTGGA(51707)
	NC_007636	Autographiviridae	39699	TAGCG(2867)	CCAAG(4602)	TGAAG(6186)	CCTAC(23540)	CAACC(29430)	AGGAG(29982)	TACGT(38734)	TCGTT(33535)
	NC_043054	Herpesviridae	137452	CGCGG(10)	CCTGC(810)	GCGGC(4065)	GCCGC(4159)	GCGGC(4690)	GGCGC(5913)	GGCGC(6268)	GCGGC(6613)	GGGCG(8423)	GCGGC(10634)	CCGGG(11933)	GGCCC(12009)	CCGCC(11976)	CGGCG(12762)	CCTTC(8208)	GCGCT(13763)	GCGGC(15011)	CCCGC(16249)	AGGGA(17017)	CGGCG(17402)	CCCGC(16312)	GCCGC(18630)	CCGCG(19067)	GGCGC(20126)	CCCGC(21281)	CGCTG(22135)	CCCCG(21827)	CCCCG(22706)	ACGCG(19913)	AAGGG(17028)	CGTCG(26825)	GCGGC(27490)	GCGGC(27973)	GGCGC(28978)	GCGCG(29227)	GCGCG(30093)	CGCGG(34351)	CGCGG(34897)	GCGCG(37021)	CGCGC(37658)	CGCCG(38731)	CCCGC(39941)	GCGGG(42614)	GCGGC(43824)	CGCCG(44064)	CCCGG(47772)
	NC_036579	Alloherpesviridae	142925	CTCCT(984)	TATGT(9513)	TCATC(12433)	TCTCC(12268)	CGACT(13496)	GCGAG(13466)	TGAAA(19011)	TCAAC(27015)	GGATC(26817)	CGGTG(26545)	TGAAT(15871)	TCGAG(45861)	TCCCA(60963)	CCGCA(63892)	GGTTG(65597)	AGTCA(72646)	GGAAC(71161)	AGATC(73557)	TCGGG(70389)	TGGGG(78878)	GGAGG(79592)	CAGCT(109469)	AATGT(113218)	CTCTC(113945)	GCCCC(116678)	AGAGA(121707)	CTCCT(123175)	TATGT(131704)	TCATC(134624)	TCTCC(134459)	CGACT(135687)	GCGAG(135657)	TGAAA(141202)	TGAAT(138062)
	NC_018874	Malacoherpesviridae	211518	GTTTG(37)	GAGGA(978)	TTTTA(1535)	TTTCT(1580)	GAGAA(10367)	TTCTT(14234)	ATTTT(20411)	TTTTC(23455)	AAGTC(21467)	TGATC(27604)	AGTAA(30249)	ATCGT(29793)	TTTCT(31161)	TATCT(43809)	GAGAG(51441)	AGGAG(53838)	GTTTG(58487)	TTTGA(71334)	GGCAG(72251)	GGCAG(72401)	GGTAG(71658)	TCGTC(74059)	AAGAA(79872)	CTCAT(82635)	TCTTT(85072)	TTCTT(86658)	GGCAG(72662)	GCGAT(85402)	ACGCC(103157)	AATGA(100457)	TATTT(106346)	TCCCT(105181)	ATAAA(113917)	GGAGA(107798)	CTCCT(114475)	GAAAA(113869)	TGCCT(118410)	TAAAC(115651)	CCAAA(115415)	TTCTC(117854)	TCTAC(124110)	GAGGG(125726)	AAAAT(124997)	TTCTT(127651)	AAGAA(131965)	AAGAC(138643)
Monodnaviria	NC_048874	Microviridae	4526	ACCGA(1549)	GTCTG(2094)
	NC_047765	Inoviridae	7929	CTTTT(7250)
	NC_047928	Pleolipoviridae	11648	-
	NC_043119	Geminiviridae	2765	-
	NC_043432	Bacilladnaviridae	5836	TTTCT(5642)	AACTT(3113)	AGTTT(2446)	TGGAA(3775)
	NC_043446	Parvoviridae	4281	AACCA(390)	AAACC(1363)
	NC_040317	Genomoviridae	2213	-
	NC_040324	Circoviridae	1937	TCATC(271)
	NC_040336	Smacoviridae	2546	CGTCC(26)
	NC_040538	Polyomaviridae	5215	AAAGC(4147)	AAAAG(1677)	TCATC(5184)
	NC_040548	Papillomaviridae	8071	CTCCT(1301)	AGCCA(2529)	TATAT(7932)
	NC_040744	Nanoviridae	992	TATAT(751)	TGTTA(715)
	NC_038376	Bidnaviridae	6024	ATCTA(57)	TATAT(1876)	AATTT(2249)	AAGAA(4597)	ATTAG(5955)
	NC_009987	Plectroviridae	7870	TATTT(104)	TTAAA(1842)	TTGTT(1945)	TTATT(2624)	AATTA(2017)	AGTTA(4367)
Varidnaviria	NC_044934	Adenoviridae	34185	ATACC(2667)	TGGTT(13211)	GGCGC(16500)	AAAGG(11853)	ACACA(21669)	CTACA(23196)	GTCAA(25924)	ACTCA(27792)	AGCTT(22315)	CTCAG(24997)	AATTT(31718)
	NC_044938	Ascoviridae	198157	TTACA(3455)	TATTA(5056)	CGTGT(45)	CACAT(2484)	ACGAT(8247)	ATTGA(10474)	CGAAG(14935)	TGTGA(13575)	TCGTA(6734)	GTCGC(9774)	TCGCT(28133)	GTAAA(31862)	TACCG(42335)	ATAAA(42353)	CGCGT(35162)	TTAAT(46029)	ATCGC(49612)	TAGGT(50623)	TCGTG(56827)	TGGTG(68827)	GTAAA(79796)	TGAGC(57940)	GTGGC(88446)	TACGT(87644)	TATGT(93511)	TATGT(93735)	TTTTG(97763)	TCGCA(99798)	TGACG(102225)	TTATG(107323)	CTGCG(105595)	TATTT(107302)	CCCGC(108237)	TAGTA(106766)	TAACG(116357)	ATATC(114348)	TTTGT(119233)	ATCGC(132178)	CCAAT(141165)	CTGTT(144813)	CGATA(148446)	ACACG(152792)	AAGCA(155490)	GACGT(158304)	GCGCC(163262)	TAGAT(166567)
	NC_044941	Asfarviridae	182362	TATTT(9156)	AACCA(8385)	CCATT(16815)	GATAC(23729)	ACAAA(36133)	TTAAA(42145)	ATATA(41499)	AACAA(50534)	TATTG(55009)	TTGTT(60202)	ATGGT(64133)	GAAAC(78356)	TTTTA(83332)	TCCGT(87861)	CGTAT(95315)	ATTTA(100816)	TATAC(102245)	GCCAT(109766)	TAAAA(120112)	CATTT(122830)	GGCGA(116691)	AATAG(131813)	TCGCA(142210)	TTATA(148517)	ACTTA(149939)	AAAGC(151902)	AATAC(155980)	ACTGA(147358)	TATCC(148605)	AGGGT(154828)	CTTCC(176925)	AATGA(177353)	TGGTA(180500)
	NC_042083	Tectiviridae	16523	ACGGC(8627)
	NC_042121	Corticoviridae	10584	ATTCA(2026)	ATGCA(2973)	AAGAA(3432)	AACAC(5402)	TGATT(5734)	TAATT(7029)	CAGCG(8430)	AAGCA(8582)	GCTTG(10141)
	NC_040612	Iridoviridae	165695	CTTTT(5311)	ATGAA(6767)	TTTCA(6752)	AACCA(7627)	ATTGA(11025)	TGAAA(13732)	AAAAT(14451)	TTCTT(17426)	TTTCC(29557)	GGTTT(27634)	GAAAT(29073)	TCAAA(31869)	TCAAA(31907)	TCAAA(31945)	TCAAA(31983)	TTTCA(31343)	ATTTG(32752)	ATTTG(32790)	ATTTG(32828)	ATTTG(32866)	ATTTG(32904)	ATTTG(32968)	TAATG(16213)	TTTCG(33329)	AGTAA(31812)	TTTCA(41530)	TGAAA(42907)	TTTGA(43135)	TTAAT(44290)	CTTTC(45806)	AAATG(45580)	TTTTA(47781)	TTTCA(47386)	TATTT(52425)	ATTTT(52506)	TTTAT(52988)	AATCC(54139)	TCCAA(54393)	TTTTA(57743)	TTGTT(59329)	GATTG(50300)	ATTTC(65097)	TTGGG(66429)	CTTTC(66820)	TTTCT(68556)	TAAAT(68976)
	NC_038511	Marseilleviridae	380011	AAAGA(709)	CTCAT(4807)	GAAGC(8999)	TTTCT(12118)	AAAAT(14452)	TCCAT(15061)	ATACG(14729)	TCTTT(16230)	TCGTT(17951)	AAAAT(22618)	TTGCT(25193)	CACAT(29588)	TGGTT(30419)	AAAGA(32261)	GTTTT(32171)	AAAAT(42193)	AAAAG(44177)	AAGGG(45430)	GAAAA(47411)	ATATG(38255)	TCTCT(59074)	AAAAT(62502)	AAAAG(63452)	CTTTT(64312)	ACGTC(63119)	GAATG(72784)	CTTCT(74051)	TTGAC(71635)	AAAGG(76277)	AGATT(71141)	TCTCT(79010)	TTCCT(83181)	AGAAG(84271)	CTCTT(81925)	TTTTC(87396)	CTCTT(93318)	AAGAA(95185)	TCCTT(100267)	AGAAG(102621)	AGAAG(102687)	GTTCC(100428)	TATTT(105161)	AAAGA(110139)	CCAGA(109086)	TCTCC(118092)	TGTCT(118404)
	NC_038553	Phycodnaviridae	274793	TAATT(479)	TTATA(2215)	AAGAA(5408)	AAAAC(5833)	AAGCA(5630)	TAATA(7433)	AAAAT(7585)	AATTT(7760)	ATATC(10446)	AAGGA(9547)	TGTGG(10357)	ATTTA(11084)	TATCA(13540)	AACGA(13765)	TTTAA(20818)	TTTTA(24907)	AAATG(25418)	TAATT(25369)	AAGAA(21970)	AATTT(26491)	AATTG(26504)	AAAAT(29590)	GTATC(30140)	GTTGT(33590)	TTAAA(33383)	TGATT(32814)	AAAAT(36573)	TATGT(42152)	ATTTA(42741)	CAGCA(45305)	CAGCA(45359)	TTAAA(48984)	ATAAT(47197)	TTATA(49870)	TACTA(52212)	TCTTT(53602)	AAGAA(55371)	ATCAA(55965)	TTTTA(59431)	TTTTA(59442)	TCTCT(58449)	ATTTA(60145)	AGATG(60112)	ACAAG(57007)	ATGTT(60673)	AAAAT(60972)
	NC_037656	Poxviridae	127879	TTTAA(0)	GCTGT(6649)	ATTAT(7962)	TATTA(13498)	TATCA(15090)	AAGTT(18106)	TTATG(21033)	TATCA(24607)	TTTGT(26339)	ATATT(29292)	TAACA(32966)	TATTA(37077)	TAATG(37636)	ATCAT(40945)	TGATA(44843)	ATATA(48883)	TATAT(49336)	AAATA(52099)	AATAA(58342)	ATAAA(58613)	ATATA(60311)	ATTTT(64682)	ACAAA(67021)	TTTTC(70085)	TTAAT(71132)	ATGTC(71801)	AAAAC(75384)	TTACA(76275)	TACAA(77792)	ATCAA(78607)	AATAA(80597)	GTAAA(79770)	ATTGA(88968)	GTAAT(89337)	TATAA(89894)	TGTTA(97523)	TTTTA(98123)	AATGA(98339)	AATAA(110472)	AAAAT(112186)	AATAC(113874)	AATCT(115703)	AGTTA(113090)	AATGA(116485)	TATAC(123542)	TAATG(123409)
	NC_030848	Sphaerolipoviridae	31314	CCCCG(1056)	ACCGA(3744)	CCGAA(5917)	CGGGC(22958)	CTGCT(23731)	GCACG(19152)	CCACG(25658)	GACAC(26739)	CCGTC(29077)	AGCAC(19501)
	NC_028257	Lavidaviridae	23193	ATAAA(976)	GAAAA(2597)	TAAAT(3072)	AAATA(7587)	AATAT(8754)	ATATA(8997)	GTTTT(5317)	TATTA(11242)	CATAA(9579)	TTAAA(15314)	TTTAA(17180)	TATTT(18671)	AATTA(18946)	ATTAT(22708)	TATTT(23125)	AATAT(23116)	ATCAT(19249)	TCGTG(18377)
	NC_023639	Mimiviridae	1168989	TATTT(2400)	TTTAT(8712)	TAATA(8676)	TTGAA(12896)	ATGTA(18951)	TTTAG(19470)	TATAT(21999)	TCTTG(17307)	ATATC(25756)	CAATA(28734)	TTTTA(35374)	TTATT(36796)	ACAAC(38602)	ATAAC(43088)	TTTTA(45398)	AAAAT(45037)	ATAAT(49771)	AAAAT(51257)	TTTGG(52263)	TTAAA(54704)	TATAA(56105)	ATTAT(56227)	AAATA(65614)	TAATT(65809)	TTTGA(67921)	TGATT(67954)	ATCCC(66625)	TTGAT(72950)	AAAAT(74954)	ATTTT(76495)	TAATT(83162)	ATTTG(84353)	AAAAT(91359)	AAACT(89321)	TTTAT(101173)	ATTTT(102349)	TGAAT(103587)	TTTAT(107986)	AAATA(111701)	ACAAT(112996)	ATTGG(124197)	AATCC(123573)	TCTGA(124307)	TGTAT(126222)	GTAAT(117415)	AATAA(131161)
	NC_014099	Turriviridae	16622	TTTTA(7192)	AAATC(12797)	AATGA(13925)	ATCTG(16006)
Dataset	Accession	Family	Length
Infectious	NC_044932	Caliciviridae	7525	-
	NC_043445	Retroviridae	13072	TATCC(9896)
	NC_043450	Phenuiviridae	6255	-
	NC_043585	Peribunyaviridae	970	ATCAA(436)
	NC_040550	Papillomaviridae	7226	AGAAA(2611)	AAAAT(3717)	TTTCT(1936)
	NC_038283	Rhabdoviridae	12674	CAGAT(4762)	GAAGA(4375)	TTTCT(7908)
	NC_038294	Coronaviridae	30111	ATTGG(13352)	AGGCG(8056)
	NC_038298	Hantaviridae	1958	-
	NC_038307	Picornaviridae	7399	GCCAC(5472)
	NC_038337	Anelloviridae	3064	-
	NC_038392	Circoviridae	1699	ATGGA(869)	GAACA(291)
	NC_038426	Flaviviridae	9143	AAGGC(3125)
	NC_038496	Genomoviridae	2109	GACAC(751)
	NC_038594	Reoviridae	3936	-
	NC_039050	Parvoviridae	4456	AAAAG(835)
	NC_039061	Smacoviridae	2460	AGCGA(1545)
	NC_035758	Astroviridae	6339	ACTCC(4483)
	NC_035469	Poxviridae	200223	ACATA(3124)	AATCC(5364)	TATAT(5809)	TATAA(19243)	AATAT(22287)	TAACA(20981)	ATTAG(25407)	TATAA(29855)	ATATC(30420)	TATAT(33111)	TTGTA(35946)	ATTCA(39664)	TTTAT(41451)	TATAA(40959)	TATAA(45754)	CATCT(49587)	ATATT(52787)	TATGT(53454)	TAGTA(54127)	TGACA(44800)	AATAG(57658)	ATGAA(58941)	TATAT(60108)	AAAAT(77568)	AAGAG(78859)	ATAAT(79898)	TGATT(77819)	AAAAT(82718)	GTTTT(84898)	GGTAA(90069)	AATAT(93841)	AAAAC(92794)	AAATA(94918)	TATTT(95368)	TTATA(96903)	TAATC(97204)	ATTCT(101550)	TAAAT(102311)	TATTT(102406)	TATTC(108667)	AATTG(120639)	TTATA(121243)	ATACC(122594)	TCATT(126367)	ATAAT(127541)	AAATA(127274)
	NC_034253	Polyomaviridae	5269	TCTTT(386)	AAAGC(2425)	AAAGT(2810)
	NC_026431	Orthomyxoviridae	982	-
	NC_025343	Paramyxoviridae	15480	AGACA(1614)	AGTGG(9126)	AATCT(12634)
	NC_024781	Filoviridae	19114	TAATA(2917)	TTTCC(2902)	TATTC(18423)
	NC_012776	Arenaviridae	3189	TTCAA(2323)
	NC_011202	Adenoviridae	34794	TTGGA(4291)	TTCTG(6746)	CGACT(10430)	GAGCA(14948)	TGGGA(14360)	AACAA(28522)	CACCA(31061)	ATTCA(31166)	AATCC(33534)	AGGAG(33210)
	NC_009333	Herpesviridae	137969	ATCCA(1772)	AAACA(2472)	ACTGC(7718)	CACCG(16513)	AGAAC(15898)	TGTTT(18374)	CCACT(19744)	ACCCA(19125)	AAAAC(22728)	CGTCA(25827)	GTTTT(23483)	TTCTG(27631)	ACACG(39781)	TCACG(38926)	CGCGC(40565)	TGCCC(48166)	ACCTG(53246)	AGGAC(50340)	CTGCG(57549)	GGGTT(76866)	TGATA(83907)	AAATG(83736)	CAAGG(112682)	CACCT(111367)	CCAAA(113813)	GCGCC(118497)	GCGCC(118520)	GCGCC(118543)	GCGCC(118566)	GCGCC(118589)	GCGCC(118612)	GCGCC(118635)	GCGCC(118658)	GCGCC(118681)	GCGCC(118704)	GCGCC(118727)	GCGCC(118750)	GCGCC(118773)	GCGCC(118796)	GCGCC(118819)	TATTT(117983)	CAAAA(119698)	GCGCT(120258)	CTGGT(124260)	GGATG(127090)	TAGGT(129450)
Dataset	Accession	Species	Length
Magnificent7	NC_005831	HCoV-NL63	27553	TTTGT(4004)	CTATG(12779)	GGTTT(13452)	TGTTT(21439)	AATTC(23591)	ATGCG(12971)	ATTCA(23622)	TTGTT(24753)	TTTGT(24904)	TTGAC(24177)	CTAAA(25429)	CTAAA(26118)
	NC_002645	HCoV-229E	27317	TGTTT(3705)	CTATG(3507)	TTGTT(4739)	GCTTT(3045)	AATAA(11038)	TACTA(21793)	CTAAA(24979)	GATGG(14321)
	NC_006213	HCoV-OC43	30741	GTTAT(1122)	TGGCA(1095)	TTAAG(6324)	TTTGT(7399)	TACAT(7249)	TTGTT(11886)	TATTA(15656)	GAGCA(6484)	TAAAG(26377)
	NC_006577	HCoV-HKU1	29926	TTGTT(4869)	TACAT(4041)	TTTGT(6999)	TTTGG(7201)	TTTGT(11261)	TATTT(11699)	TTTAT(13088)	TAGTT(15464)	GGTTG(18417)	ATTTT(24718)
	NC_019843	MERS-CoV	30119	ATTGG(13353)	AGGCG(8057)
	NC_004718	SARS1-CoV-1	29751	ACCTA(3554)	TTCCA(5543)	TAGAG(11831)	AATCA(21380)	ATTAC(25243)
	NC_045512	SARS2-CoV-2	29903	TCATG(8643)	ACAAC(12779)	TATTC(19135)	ATTAC(25368)	ACTTC(26008)	ATATT(26481)	TTGCT(27171)	ACTCA(26035)
[truncated: 381 more columns]

## Sheet: Hexamer
Hexamer STRs with at least three repeats. The starting location in the genome is shown in parenthesis.
dataset	Accession	Family	Length
Riboviria	NC_048296	Luteoviridae	5736	ACATGG(557)
	NC_048297	Rhabdoviridae	13626	TCATGA(974)	CAATTT(7082)	GCCGAA(3239)
	NC_048209	Arteriviridae	15307	CATCAA(8780)	CCAATT(10774)	GTCTCA(14143)	ACTCAA(1860)	TGATTT(11655)
	NC_048211	Coronaviridae	25984	GTTTAT(2143)	CCTGTT(3259)	AAAGAA(5007)	TATTGG(4633)	TGTATT(10673)	CAAACT(15531)	TTATGA(16808)	GATTTT(17595)	TCTGAA(20985)	TTTTAA(23344)	TAATGC(21653)	TTCTTT(17031)	ATAATG(23305)
	NC_048215	Roniviridae	26769	TACACA(4008)	CGCACA(3257)	CTTCCA(5619)	CACACG(8747)	AAGACA(10873)	TACACA(12773)	CTCTCA(12971)	ATCGAC(13139)	GGCATC(13994)	CATCGA(15250)	ACATTC(15782)	TAAACA(20157)	ATCTTT(21031)	AACTGA(21511)	AATCAT(20914)	CCGCTT(17500)	CCTCGA(24424)	GCTGTT(22160)	TTTGAC(15176)
	NC_046956	Tobaniviridae	30742	GACAGC(4711)	AAGCAC(7104)	CACCAG(7622)	CAAGCA(7922)	ACCACA(9517)	AAAACG(7160)	TCGGCA(8954)	ACCGCA(12448)	ACAATC(14308)	ACATCG(16891)	CTACCA(18699)	ACAGAC(17792)	GACATG(18771)	CGAGGC(15525)	AACCAC(21640)	CCTCGG(20600)	ACAAAA(23597)	AGCGAC(25543)	ATTCGC(25979)	CAACCG(28023)	CCAATG(27186)	CAACCT(29259)	CCACGG(28623)	CGGTTG(29942)	GCAGGC(27498)
	NC_046957	Nanhypoviridae	18239	TTCCAA(3021)	AAAAGT(2663)	CGCTTA(9000)	CATTTA(3984)	GTGACT(13040)	TACCAC(13356)	GGTGCT(13915)	ACTAGA(8734)
	NC_046958	Olifoviridae	15301	TTTAAA(67)	TTTAAA(137)	GTTCCA(5848)	GAAGAT(7324)	AATTTG(8545)	AGGCCG(10672)	TTATGC(15055)
	NC_046959	Gresnaviridae	18410	AAAAGA(539)	AATTGA(7463)	CTGGAA(11736)	GTAGCC(7087)
	NC_046960	Nanghoshaviridae	13162	TTGGTT(993)	TGCCTA(2132)	GAGAAG(4926)
	NC_046961	Reoviridae	14939	GCTCTG(1045)	AAATGG(4158)	CATAAT(11699)
	NC_045762	Caliciviridae	7839	CCTCAT(1017)	CATCAA(4374)	CACTGA(7209)	GCAGTG(7496)
	NC_043031	Phasmaviridae	6938	CAATAC(1492)
	NC_043035	Peribunyaviridae	845	-
	NC_043045	Phenuiviridae	6367	ATATAA(540)	TAATGA(450)	CAAAAG(5182)
	NC_043068	Hantaviridae	1458	-
	NC_043072	Picornaviridae	6855	CACCTC(115)	CTTGGA(4193)	AACTCC(4786)	TGGACG(1816)	CCTTCT(4878)	CTGACT(6100)
	NC_043109	Endornaviridae	14027	AAGTGG(12420)
	NC_043110	Flaviviridae	10182	ATCATG(3465)	AACTGG(6795)	CGCAGC(5756)
	NC_043172	Potyviridae	10308	AATGTG(367)	GAAGTT(6440)	AGAATG(6961)	GGCAGA(6430)	AAACGT(6674)
	NC_043395	Partitiviridae	1220	-
	NC_043434	Nairoviridae	12030	TGCTTA(1718)	ACAGAT(4547)	AGAAGC(5758)	TGAAGC(5269)	TGTATG(6573)	ATGATA(5592)	ACTCTT(11137)	GTCCAT(10916)
	NC_043445	Retroviridae	13072	GGCAAT(1440)	GGAAGA(3232)	CAATAT(6014)	TAAAGA(7894)	GAAAAT(10923)	AATAGG(9923)	CCATAT(11139)	GGCAAT(12817)
	NC_043447	Secoviridae	7148	-
	NC_043470	Chuviridae	2343	GATCTG(427)	TGCGAC(740)	CACCGG(2251)	GCAAGC(318)	TGATGG(602)
	NC_043483	Mymonaviridae	9707	TAATCA(5410)	AGAAGC(8559)
	NC_043484	Xinmoviridae	13559	TTTAAA(84)	CTAATA(1823)	AATGAA(3632)	ACAGAA(5611)	AACCAA(6786)	ATTAAA(8409)	GATACT(9396)	AGCATC(8988)
	NC_043488	Mesoniviridae	20398	TATGAT(2029)	ATATCA(2192)	ACTATA(4346)	GCCCAA(6745)	ATAAAT(10080)	AAATAT(12344)	CAAAAT(15946)	CAAAAT(16039)	TGACAA(13808)	CATATA(17703)	ACTAGT(16594)	CGAAGC(15926)
	NC_043491	Metaviridae	7396	GAATGC(2950)	AGCTCC(6161)	CGACTA(5697)	TTCTAC(7108)
	NC_043492	Sarthroviridae	872	TCCAGT(561)
	NC_043499	Wupedeviridae	6952	GCACAC(2361)
	NC_043502	Tospoviridae	3402	ATTTGT(2141)
	NC_043506	Chrysoviridae	3421	TAGATA(302)	GAAGGT(2500)
	NC_043515	Marnaviridae	8970	CTGTGT(310)	GACTTG(4450)	TTCAAG(7453)	TCAGTT(8523)
	NC_043523	Caulimoviridae	8300	AAGAAA(2158)	AAGAAA(3132)	AAAGAA(3215)	CAAAGT(3302)	TCAGAA(3426)	AGCATC(7111)	AATTTC(7841)
	NC_043528	Hepadnaviridae	3182	-
	NC_043539	Paramyxoviridae	17940	ATTGCT(587)	GAAGAT(1367)	AGAAAA(1428)	TGAAGA(1444)	AAAAGG(3113)	TCTTTC(2959)	ATGAAC(12303)	AGAAGC(10113)	TAATAT(13171)	TCTATT(16808)	TACCTC(17917)
	NC_043683	Botourmiaviridae	2364	-
	NC_042068	Cystoviridae	6503	AGATCG(1429)	ACGTCC(3789)	CCTTGG(5779)
	NC_040361	Mononiviridae	41178	TTAGAT(455)	TAATAT(2101)	GATATT(6122)	TAAATA(6621)	ATTCAA(6077)	ATTACA(6390)	AACACC(4645)	TACAAA(10699)	TAACTA(10158)	TAATTT(11650)	AGATAT(11245)	ATAAAA(14160)	TTATGA(8998)	AAGTTG(13707)	AACAAG(16947)	TATCAA(16304)	ACTATA(14909)	TGTTAT(24154)	ATATAC(24910)	CTATAG(25785)	ATATAA(26185)	GAAATA(24285)	GATTTA(26231)	TAATAT(30507)	AATAGT(31139)	TTTTGA(32374)	AAAGAT(33347)	TAACAA(33075)	CTATTA(32022)	AAACAA(35519)	CTACAA(31716)	TTTTGG(40832)
	NC_040389	Bromoviridae	2810	ATTTAG(415)	CTCAAC(732)
	NC_040401	Kitaviridae	5952	CGGATG(3077)
	NC_040418	Polymycoviridae	1094	-
	NC_040426	Arenaviridae	3260	GAACAA(3041)
	NC_040429	Totiviridae	4982	-
	NC_040432	Amalgaviridae	3356	CGAGCT(639)	AAGGAG(661)	CGGCGA(1053)
	NC_040434	Mitoviridae	2445	-
	NC_040438	Picobirnaviridae	2532	-
	NC_040529	Fusariviridae	6252	GTTTTG(193)	CCGGAT(4553)
	NC_040540	Alphatetraviridae	5329	GGCGCT(779)	GCAAGT(648)	CAAGAA(2324)	ACGACC(3968)	GAGGAA(3200)	GCGCAA(3180)
	NC_040545	Betaflexiviridae	7446	AAGCAA(2843)	CGGATT(4523)	TCAAAC(5195)
	NC_040556	Tymoviridae	6373	TTCCTC(1665)	TAGCTC(5961)	TCCCAA(4654)
	NC_040570	Closteroviridae	15763	CGATTT(15)	GAAGCT(6048)	TTCTCT(117)	TCTTTC(6783)	TGGATG(6562)	AAAGTC(3456)	CGATAG(6203)	AACTGT(9671)	TCCGGT(5999)
	NC_040571	Narnaviridae	2945	-
	NC_040574	Iflaviridae	9673	GGAGGT(3273)	AATATC(5858)
	NC_040575	Tombusviridae	2645	-
	NC_040613	Virgaviridae	8138	TAAGCG(356)
	NC_040644	Alphaflexiviridae	6278	CCAGCA(2934)
	NC_040647	Astroviridae	5415	CCTCCG(4931)	AACAAG(4827)	CATCGA(4007)	CGTGCT(1952)
	NC_040649	Deltaflexiviridae	6735	CGCCCC(3530)	AAGCTG(3556)	GCTGGT(6697)	GTGTTT(2355)
	NC_040710	Hepeviridae	7312	GCCGGC(1947)	TTCGCG(2301)	CGTTGC(5417)	TCCCTT(5621)	CCTCTC(6672)
	NC_040730	Orthomyxoviridae	2406	-
	NC_040760	Benyviridae	6597	GGTGAC(2469)	ACGAGT(4712)	ATCGAT(5791)	TTATGT(5273)
	NC_039345	Filoviridae	19043	CAATGA(1761)	TCACTG(2200)	CAGAAT(7673)	ATCTGC(8033)	CATCTT(15697)	ATGTCT(18949)
	NC_039199	Pneumoviridae	13350	AATAAA(2135)	CTGCAG(3391)	AAATTA(4698)	AACATA(4101)	TAAAAA(4708)	AAACCA(5940)	GAAGTT(5054)	CAAAAG(7744)	ACAAAT(8881)
	NC_038269	Artoviridae	12230	TGACAA(2340)	CATCCA(2124)	TAAAGT(2550)	CAGACC(4021)	GTGAGT(8650)	AATGTG(11068)
	NC_038670	Togaviridae	11385	TGACCG(3574)	AGTTCT(5328)	AAGAAA(7628)	TGCAAG(7545)	AAATCG(2665)	AATACT(1170)	CGCCGG(9859)
	NC_038769	Fimoviridae	7061	CTTCAA(4127)	AGCATA(4410)	GTTTTT(3710)	TAATAT(5849)	TTATGC(359)
	NC_038869	Birnaviridae	3579	CACAAC(64)	CAATCA(1172)	GCAACC(2254)
	NC_039013	Bornaviridae	8804	CAGAGA(1066)	AAAAGA(4997)
	NC_039236	Polycipiviridae	10950	TAAGAA(1751)	GGGAAT(3366)	ATTATA(4484)	ATGAAC(6364)	ATCACT(8158)	TTCAAG(4158)	CTAGCG(10656)	TTCATT(10839)
	NC_039241	Avsunviroidae	333	-
	NC_037659	Hypoviridae	10252	TCACTC(3612)	AATCAA(9566)	AGGTGC(6765)
	NC_036634	Aspiviridae	1570	-
	NC_035466	Sinhaliviridae	5898	-
	NC_035184	Dicistroviridae	9691	TTTGAT(1423)	AACTAT(6903)
	NC_034390	Mayoviridae	2278	TGAATC(459)	TAACGG(111)	TGACTC(645)
	NC_033706	Solemoviridae	4297	TGGGAG(1309)
	NC_033753	Qinviridae	5931	-
	NC_033759	Mypoviridae	3524	GTGGAT(2765)	AGAAAT(2581)
	NC_033436	Lispiviridae	9903	CTTTTT(1296)	AACGTT(4777)	GTTAGA(3288)	TTTAAT(9502)
	NC_033450	Nyamiviridae	5990	TCTTGC(2690)
	NC_033289	Yueviridae	6556	GATATG(4060)	TGTCAA(6116)
	NC_032492	Euroniviridae	24648	TTCAGC(2956)	CTCGCC(6272)	GGATTC(7019)	GTCGAA(19535)
	NC_032143	Cruliviridae	6691	AGTTAG(6627)
	NC_030651	Solinviviridae	10913	AAAATT(486)	ACTGGA(1920)	TATGTC(4457)	ACTGGT(4576)	TGGAAA(9443)	AAGACG(6223)
	NC_029921	Amnoonviridae	1471	-
	NC_029125	Megabirnaviridae	8985	TGATGG(865)	ATGTGA(2429)	GGCGCA(7898)
	NC_028902	Leviviridae	4184	TCGGTG(3067)	TCGTAA(1523)	GTCCGT(1131)
	NC_028133	Nodaviridae	3473	TTTGGC(472)
	NC_025345	Sunviridae	17187	CAAGTT(3494)	TTCTTA(3794)	CCAGAT(2117)	AAAAAG(5716)	AGGGAG(7678)	TTGCAG(6296)	AAGCCC(5543)	GAAGGA(12012)	AAAGGA(14534)
	NC_016757	Quadriviridae	4942	TTGACT(952)	ACAGCG(3367)	GTGAAG(3316)	CACTAG(4474)	TACGAG(3114)	TAGCGG(3595)	TATAAA(4856)
	NC_014126	Carmotetraviridae	6155	ACTGGA(5068)	ATTCCA(5526)	CGTAGG(4222)
	NC_007518	Alvernaviridae	4375	-
	NC_003412	Permutotetraviridae	5698	CGGCGT(3881)
	NC_002604	Gammaflexiviridae	6827	TCCCAC(258)	CCCCCG(2598)	CCCACC(2561)	ACAGAC(17)	GCTGAA(3153)	CTGAGC(2830)	CCTTGA(2765)
	NC_001633	Barnaviridae	4009	-
	NC_001545	Matonaviridae	9762	TCCCAT(30)	CGGTGG(1006)	CGGCCG(6616)	TGCGCC(7835)	GTTCAA(1101)	AGGTCC(8834)
Dataset	Accession	Family	Length
Duplodnaviria	NC_049959	Podoviridae	26054	TCAATA(1206)	TTTCTA(2286)	TTTTTC(2586)	TTTTAT(4486)	TCTTCA(5153)	ATATTG(3121)	ATCTTT(7638)	TTGATG(13315)	TGAAGG(13664)	TGTTGG(14736)	TTGGTA(12682)	ACAGGA(13921)	TTTGAT(16978)	TACTTC(11586)	AGAAAA(17799)	TAAAAA(22388)	ATTTGA(22491)	TATAAA(23116)	AGAAAA(22550)	TTTGAT(24948)	CAAAAA(25256)	AACTTC(25767)	ATTCTG(25367)	GAAAAT(26022)
	NC_049805	Siphoviridae	59833	ATTTCT(3017)	ACTCAT(6397)	AGTAGA(8563)	ATTAGT(10919)	TTCACC(4977)	AGTTGA(7969)	CTAATT(9752)	TGCATT(15099)	TAAGAG(14528)	CTGGAC(13383)	CAATAC(19711)	CCAGCA(19737)	CTGTAG(21130)	TTACCA(23556)	CTTTAC(28655)	GTTCTG(26518)	TGTATC(30867)	CAGTAG(28175)	AGTATT(29485)	ACATCA(30545)	ACCAAG(29398)	ATTATA(32368)	TAACTG(33344)	AAATAT(37273)	AATTAA(41216)	CATTTT(42100)	CGGTTG(40814)	CTTTAG(44764)	ATACAT(45571)	TACAGC(44378)	GATAAC(47140)	AACCTC(49871)	TTTACG(46494)	TAATAT(51951)	ATATCA(53632)	TTTTCA(54582)	TTACTT(58450)
	NC_049813	Drexlerviridae	44219	CCTTAA(1864)	CTTGAA(2889)	TTCCGT(5049)	GAACCA(5300)	ATCCAT(10028)	GCCTTT(13491)	TAACAT(11104)	AAGGTG(15218)	AACTTC(16740)	CAGCAA(19474)	GTTCTT(21381)	TAATCT(23993)	TCTTCG(14189)	TATCTG(22559)	GCTTTC(28074)	AAACCT(25444)	ACGGCA(39954)	CTAACA(43800)	TGTTGC(43677)
	NC_049849	Myoviridae	221431	AAGGCC(6846)	CAAGAG(6506)	GAAGAC(10203)	GAAATC(9239)	ACATTC(8619)	TTTGAA(12051)	ACGAAG(14375)	ATCAAG(14543)	AAGGCC(16873)	ACCGAA(18795)	ACGCAT(16158)	GAAGCC(20985)	AAGGGC(27136)	GACGAA(27202)	GATGAA(27352)	TGACTC(27405)	AGAAAG(27872)	GACGAA(27751)	GCAAAG(28003)	GAAGTC(28014)	GAAGCC(26652)	TCTCGT(11805)	CGCTAC(29044)	AAGCCG(37101)	CGAGTA(38008)	AGCGTA(29607)	CCGCAT(40631)	GACGAA(45292)	GACACC(37824)	GCCAAG(50621)	CCGTAC(51778)	CAGGCG(55976)	ACGGAA(55859)	TCAAGC(54598)	CTATGC(54056)	GGAAAC(56745)	CGAAGC(61733)	ATCAAG(61761)	ACGGCG(64198)	AACGGC(63002)	GTGCTC(62156)	TCTGAT(68736)	AGAACA(69183)	AGACGA(67845)	AGCAGA(72153)	ACAAGT(73238)
	NC_048627	Demerecviridae	110964	TAATGA(6382)	TTATCA(7365)	ATCATT(9285)	AATGAT(9394)	ATCATT(9366)	TTTCTA(11477)	AAAAGA(12338)	CTCAAT(14840)	ACGAAG(7310)	TCTTGT(15333)	TGTGAT(23198)	TTATTT(25882)	TTTGCT(24933)	ATCGTT(24341)	CAAGAA(26737)	TTCATC(26661)	TTTCTT(33967)	AGCTTC(38618)	AATATC(34797)	TCTGCT(38703)	TTCCAG(42364)	TTTCAG(48644)	ACCTGG(45869)	GCAATT(49211)	CTTTGG(53334)	GGGAAT(57686)	AAGAAA(62314)	TGGATG(59374)	AGAGCT(69318)	ATGATT(70944)	AAAAAT(75248)	AAAGGT(76108)	TTGATA(76082)	AAGATG(77694)	TGAACT(77367)	GGTTTG(74274)	CGAGTC(83290)	ATTAAA(80646)	TCTGCT(84539)	TGCAGC(85544)	AGCACC(87463)	ACTTTT(89719)	TTATAC(89971)	CACCAA(87828)	ATTTTT(91720)	TTCTCT(93082)
	NC_048652	Herelleviridae	156430	TTGACT(426)	TTGACT(487)	TGTAGG(1086)	TATTTT(1791)	AATCTC(9406)	AGTTCC(17516)	AAAGAA(19058)	TCTATA(27869)	TATTAA(30153)	GCAGAT(25487)	TATATT(30138)	AGAGGA(36657)	GTAGCC(38622)	AATCGG(48741)	AGCCAA(45634)	ACCTCT(47586)	AGGAGC(50100)	TGAAGT(45855)	GGTACT(51283)	CTGGTG(38386)	TGGCTA(55281)	AGGTAT(61106)	TTTTAA(59572)	CATCTT(60057)	TAAGGG(62996)	AGTATA(59546)	GTGGAC(59501)	GTCAAG(61413)	GACGCT(70523)	CATTAA(71652)	ATATAA(74832)	TTAAAA(74864)	AAAGAC(75251)	TTAAAT(73725)	TATTGA(74685)	GAGCAG(78392)	GAAGTT(81162)	AAAAAC(81775)	CAGGTA(79423)	GCAAAG(88487)	CAACAG(93768)	ACAGCA(99988)	TTAATA(90184)	ACAAGT(103066)	GGTAAA(104628)	CTTTTT(109154)
	NC_048660	Ackermannviridae	144974	GTTTTG(761)	AGAAAA(2867)	GAAGAG(8286)	GAACCT(12495)	GAAAAT(9572)	GTAAGC(11753)	GTTATG(16965)	CCTTGG(16865)	ACGACA(15652)	TCAGAA(24553)	GACCCC(24602)	AGGAAG(26180)	CCTGAT(24452)	AAAGTC(32698)	AGAAGC(35406)	CCGAAA(29307)	CCAAAG(35696)	AACCAA(37606)	ACAAGA(39100)	GTTTGA(42009)	CAAAGC(43081)	AAAAGA(44862)	GCCAGA(32981)	CTGATG(50831)	GCCATG(51495)	TCACTT(53220)	GTCTTT(55661)	GGATGC(51132)	CAGTTT(56772)	AAGAAA(59545)	GGATAG(64167)	TTTGAG(63141)	GCTCAT(60839)	GCTCTT(64447)	CTTGAC(65614)	TTGTTC(63224)	AATTTT(67346)	CTTTGA(70839)	CCACAT(66796)	ATACCC(83622)	AGCCGC(93120)	GCTTCC(93301)	TCGGTG(98941)	CTTTGA(98184)	ATTTCC(102185)	CAGTCA(93570)
	NC_048799	Chaseviridae	52329	GCTTCT(573)	GTGTTG(5018)	CAACAG(7193)	CAGCAA(7223)	AATGAT(12116)	GGCATT(19427)	AACTTA(20716)	ACCAGT(18436)	ATGGTC(21294)	AGATGC(30412)	TGAGCA(32496)	TGAAGT(33036)	CATCAA(34933)	CAGATT(36325)	TGCTGT(42365)	GGCTCA(40614)	TTCGTG(45068)	TCGGCT(36586)	AACCAC(49484)	ATGAAG(51290)	AACGTT(50845)	ACCACG(49404)
	NC_007636	Autographiviridae	39699	TAACGC(1121)	CAGCTT(2670)	AAGGAG(3072)	GTTGTC(12315)	CTGTGA(9964)	GAGCAG(23143)	CGTGAC(22060)	ACGCTG(28192)	TATTCG(28460)	TTCGGT(29323)	AAGGCC(29596)	ATCTAC(24487)	TACAGC(31536)	AGGTGT(34759)	ATAACG(35310)
	NC_043054	Herpesviridae	137452	GCCGCG(752)	CGCCCG(2032)	GCCGGC(2639)	GCCGCG(2663)	CGCGGC(3133)	GCTTGC(2786)	TCGCCG(3320)	GCAGGC(3186)	GGCGCC(4424)	CAGCGC(4114)	CGGCGC(5080)	GCCGGC(5249)	GCAGGC(4834)	GGCGAC(6155)	GGCGCC(6284)	GGCCCC(8012)	GGGCGC(7904)	CGGCGA(8533)	GGCCCG(9811)	GCGGGG(9506)	GTGGAA(4700)	ACGCGG(10903)	CGCGAG(9888)	GCGGGC(11190)	GCGGAC(10926)	GCCGCG(12965)	CGCCCC(13012)	CCCGGC(13263)	GCTGGC(13666)	GCAGCG(12813)	CGGCCG(14705)	GCTGCG(14278)	GCTCGG(15965)	CGCGCT(15956)	CGGCCG(15938)	ACGAGA(16142)	CGGGAA(16452)	CGGAGC(16440)	CGCGCC(16652)	ACGGGG(16493)	CGGCCC(16595)	CGCGCC(17118)	GAGAAG(16989)	CTCGCG(16644)	GACTCG(15994)	GCCGCG(18635)
	NC_036579	Alloherpesviridae	142925	AGCTCC(4973)	CGAGGT(5194)	GCACCA(8918)	CTTGAA(6423)	GGCTCC(8857)	AAAATA(13192)	GCTCCA(10510)	GAGGAA(18551)	GGTTCA(15302)	CAACAG(21895)	ACCGAG(23528)	CCAAGA(24144)	GTACAG(21371)	AAAAAT(25667)	GAGATG(27249)	TCAAAT(22002)	CCCGAT(26906)	AAATGG(22699)	GGGGGT(38232)	TGTGTA(37762)	GCGGTG(38422)	CGCTTG(39925)	CGGACA(49290)	CAGGCC(47849)	CCAACA(52774)	ACACAT(57948)	CTCGCT(55543)	CCCGAG(61488)	AGGTTG(46885)	CATCTT(59289)	GGGTGG(66349)	CCCCAA(63816)	CACGGA(69962)	CTCGTA(66808)	GGTGTT(75708)	GGCCAA(80280)	CAAACT(81701)	GATGTT(90411)	GGGGCC(92239)	GAACCT(89388)	GGTGTG(98046)	GGAGAA(105142)	GGGCCC(104268)	CACTCT(105015)	GGTTTG(112142)	GGCCCA(111532)
	NC_018874	Malacoherpesviridae	211518	GGAGAA(1062)	GGAGTT(3242)	GAGAAG(3663)	GTGCGA(5951)	CTCCGA(5814)	AGGTTG(967)	CGATGC(2308)	AAAAAT(9745)	GATGAC(11039)	TCTCTG(12999)	GGGGTT(7550)	TGTAGC(13645)	TACGCT(12521)	AATCGT(14172)	TTTCTT(23450)	CAAAAG(17062)	TTCGAA(25556)	GCGAGT(27830)	CAAAAT(22329)	GATGTC(28794)	GTTCGT(32106)	TTCCGT(30857)	CCACGA(41508)	AAAAAT(39635)	GGCATC(34577)	CCGTGC(50258)	TCGAGA(52794)	TATAAT(54083)	GAAAAG(58719)	TGTTTT(62948)	AATCAA(63661)	TTCTTT(65216)	CATCTC(64980)	ATTTTT(73798)	AAGGAG(76736)	TCATCT(83886)	TTATTT(83105)	CTTTTC(85896)	ACGAGA(77859)	ATGAGA(82692)	TGAAAA(95736)	TCTATG(91562)	GACAGG(96354)	TGTACT(101355)	TAAAAT(106303)	TGAAGT(101669)
Monodnaviria	NC_048874	Microviridae	4526	TTTATG(969)	CCGCTT(2333)
	NC_047765	Inoviridae	7929	GCGCAG(1943)	AGACGA(4459)	ACAAGT(4159)	ACCACG(2978)	TGCTTC(6901)
	NC_047928	Pleolipoviridae	11648	CGAGTA(3462)	CGTGGT(4809)	TCGAAG(7230)	ACGATG(5920)	CCTGTA(8488)	TCTGGA(8680)
	NC_043119	Geminiviridae	2765	-
	NC_043432	Bacilladnaviridae	5836	GACGGG(76)	TGCGCT(2749)	AATGTC(5177)	AGCCGG(2013)	TTTTTC(5653)
	NC_043446	Parvoviridae	4281	AAAGGC(1278)	CATCCA(2551)	TGCCTT(578)
	NC_040317	Genomoviridae	2213	-
	NC_040324	Circoviridae	1937	CTTTCA(851)
	NC_040336	Smacoviridae	2546	-
	NC_040538	Polyomaviridae	5215	CATTTT(3806)	TAACAA(3014)
	NC_040548	Papillomaviridae	8071	CCTTGA(1118)	ACAGAG(3625)
	NC_040744	Nanoviridae	992	-
	NC_038376	Bidnaviridae	6024	GTAATT(1910)	TTGATA(3575)	ATTAAG(1884)	AAAGAA(4420)	AAATAT(4697)	GAAAAT(4643)	CACAAT(3842)	AACTGG(2388)	AAGATC(1305)	TGAAGA(912)
	NC_009987	Plectroviridae	7870	TTTATT(1294)	GAAAAA(1357)	TTGATA(3152)	TTTTTA(4446)	TTTTGA(4811)	TTTTAA(4991)	TATTTT(5418)	GATGGT(4611)	TAAAAA(6275)	TAATTT(6640)	TAAAAA(7116)	GAACGG(4972)	TATTTG(7566)	TCACCA(6108)
Varidnaviria	NC_044934	Adenoviridae	34185	TGACGT(34)	GACTTT(197)	TGACGT(453)	GACTTT(616)	TGCTGA(3617)	AAAATA(2889)	CTGAAT(3561)	GTCATC(6034)	GTTTTT(6376)	TGACGT(872)	CATAGC(14616)	TAGACA(12905)	CTGCTT(12172)	CTCTTG(9606)	TAAAGA(24852)	ACGTCA(33720)	AAAGTC(33976)	ACGTCA(34139)	CTTTCG(29961)	GCATTG(28388)	TGGAAT(31356)
	NC_044938	Ascoviridae	198157	TGGTGT(8645)	TGAATA(13847)	TTAATT(14366)	GTGCGA(7405)	GTATCA(40123)	GTATGT(42849)	ACGTGG(45488)	CGGTAA(53049)	GCACTT(57296)	TAGGCG(49103)	CGAGAA(65953)	CGACTT(68707)	CGTCTC(67186)	GTTAGC(70542)	GTAGCG(74611)	CGAGCG(77275)	GTATCG(87808)	TAAATA(85476)	TTATAT(79465)	ATGTCG(82140)	TCCACG(89353)	ACACGT(98427)	TCGCAC(103492)	CATGCG(103714)	GCTCGG(100428)	TCGGTG(106073)	TGACGA(105808)	TTTTAT(107304)	GTTTCG(111460)	TGGCGG(104701)	GGTATC(113849)	GACGAT(114480)	ACCAAT(113180)	AACCGT(118163)	TATCGA(119211)	GCAAGA(128286)	TCCACC(117507)	TTTTGA(131122)	CGTGTA(127291)	TTCGTC(134747)	GTCATG(138093)	ATGCGA(137916)	GATAAC(132947)	ACAACT(143858)	GCCAAC(149891)	ACGAAA(153820)
	NC_044941	Asfarviridae	182362	AAATTT(8926)	CAAAAT(10335)	TTTTTC(11640)	AAAATA(12082)	ACATCA(14988)	TAAAGA(18902)	TTTTTC(20333)	ATTTTT(27671)	CTATAA(26426)	TCCTGA(35887)	TAATCT(35467)	TAGCTA(41730)	CGCAGG(51651)	TAAATG(52161)	AATCGA(42218)	AATTAA(57602)	TGCTTA(60803)	CTCCCA(57437)	ATGTTG(59789)	AAGTGT(62605)	AAGAAA(68520)	ATTTAA(69116)	AAAGAT(75282)	CGAAAC(78020)	AAAATA(80617)	TTTATA(95809)	GTGGAC(84907)	ACCCCG(85907)	AATGAA(110767)	TAAGAT(114722)	GCGCTC(113475)	CTGAGC(110567)	GAAATA(130106)	AAATAC(130795)	TTGCGC(129026)	CAAAAT(138911)	CGCACA(133008)	CTGCGC(145263)	AAAAAT(147514)	CATAGG(144593)	ATAAAT(150449)	TAATGA(151321)	AATAAG(151263)	TATTCC(155226)	TTCCTT(150275)	TTGACA(159384)
	NC_042083	Tectiviridae	16523	GCATGT(1212)	CTTTTT(3674)	TTTCTT(3826)	AACCTG(8551)	GGAAGA(14497)	GGAAGC(15723)	AGCGAT(11804)
	NC_042121	Corticoviridae	10584	AAAGCT(1490)	AGCCAG(1715)	AGCGAC(3515)	TTTAAT(7032)	CAATAA(6959)	CTCAAG(6884)
	NC_040612	Iridoviridae	165695	ATTTTT(2512)	AATGTA(4387)	GGTGAA(1314)	TATCCT(7995)	TGTATT(5768)	ATCGAT(10030)	TGTGAA(11263)	TTGGCT(11705)	TTGGAA(12491)	ATTGAA(15839)	TTTTTC(18569)	AAGCTC(18796)	AAAAAT(19169)	ATCGTC(23815)	ATTTTC(25656)	TGTTAT(25019)	CAATCA(27204)	TCGTTT(29229)	CAATTT(31285)	CAATAA(28454)	CCGGTA(16874)	TCTTTT(34686)	AAAAAG(32996)	TTGTCG(30798)	ATTTGA(38930)	AGATGA(38300)	TTTCAA(39204)	TTCATG(43981)	CGTTCC(45890)	TTTTGA(47148)	TATTTT(47778)	ATGACA(38213)	GAAAAT(48265)	ATCTTC(47238)	GGTGAA(39754)	TAAAAT(52303)	ATGAAA(53600)	TTTGAA(53653)	GTTTAC(50526)	TGTATT(54888)	TCTTTT(56803)	GAAGTA(58883)	TATTTT(60351)	CATTTT(60808)	AACCCA(61243)	TGAAGA(61124)
	NC_038511	Marseilleviridae	380011	AAAAAG(1633)	GAAAAA(8178)	ACAGAG(7505)	GCGTAC(1964)	CGCAGA(12217)	CTCCAG(15248)	TCAAGT(16794)	TCCTTC(18488)	AATATT(19179)	TGTGTC(19112)	GAAGAC(22960)	CAAGTC(25701)	ATCTTC(29853)	AGAAGC(31830)	TTTTTC(36720)	ATATTT(40759)	AAGTTT(41506)	AAACTC(47071)	TGAACT(53246)	TTTTGT(56541)	TCATTC(57309)	ACTTTG(58501)	ACACAG(63781)	TTCGCG(62654)	TTGCAC(66792)	TCTCCT(68526)	CTTTCT(68825)	CTCTGT(69552)	AAAGAA(69907)	TTTTTG(71352)	TCTTTT(72219)	TTGACC(67584)	GAAGAG(84000)	TGAGAT(89585)	ACATCT(89281)	AGTCAA(95769)	ATTTTT(94681)	GCCGAT(89673)	TTTCCT(100656)	GAAAAG(102958)	GATGCT(104309)	TTCCCC(105441)	GAAAGA(112142)	CATCTT(113891)	TGGGAA(124399)	ACACTT(126022)
	NC_038553	Phycodnaviridae	274793	ATCTAC(445)	TACCAA(2420)	TTTTTC(3638)	ATATAC(2502)	CATCTG(5765)	TTATAA(6762)	AAAAAC(6225)	TAATGA(6991)	TGATAT(6450)	ATGATT(8580)	ACTATC(8114)	TAAAAA(9304)	TATAAA(9644)	TTATAT(11098)	ATTTTA(11631)	TTGTTT(12865)	CATGTC(12043)	ATGTTG(14797)	AATAAA(16623)	ACGATG(9438)	TACATT(18155)	CAAGTG(18469)	TGCAAA(21125)	ATAAAT(21434)	ATATCA(22671)	TTTTAT(24901)	AAAATT(24936)	ACGTTT(29059)	ACATTG(30300)	TGTTTC(35133)	ATAAAC(35343)	CTTCAA(30762)	ATTCAG(31326)	GAATCA(36736)	TAAAAG(38608)	AATATT(38141)	GAAGAT(41806)	CATGTT(42300)	AGAAAA(43381)	ACCTGC(43540)	ACCTGC(43589)	ACCTGC(43637)	ACCTGC(43685)	ACCTGC(43733)	ACCTGC(43781)	ACCTGC(43829)
	NC_037656	Poxviridae	127879	ATCTAT(695)	TGGTAT(1917)	GTTTTT(6778)	TAACTG(7786)	TTATTT(9156)	TGATAG(10690)	GCAGAT(10381)	GTATAT(11123)	AAAATC(11887)	TGATTA(9845)	TATTGT(13153)	TACAAA(12583)	TCATTG(10634)	TTTTTC(14221)	TGTTTC(15906)	AATTTT(19415)	CCAGAA(13805)	ATCAGG(14736)	ATGATA(27360)	GATATG(27905)	ATAAAG(31607)	ATATGA(31367)	AAAGAT(31688)	ATATAA(31876)	GTTTGT(32676)	TTGTTT(35891)	TAAATT(41181)	AATATC(39920)	ATAAAT(45074)	ATCTTT(45006)	ATTAAC(48592)	TCATCG(44196)	ATGTAT(52239)	TTTTAG(51650)	ATGTAC(53788)	TAATTG(50145)	TAAATA(53936)	GCATCT(58048)	TAGATA(57788)	AAAACT(61662)	ACAATA(64878)	ACATTT(63518)	TAAGTT(67274)	TAACAC(73836)	ACGATG(72563)	ATTAAA(78714)
	NC_030848	Sphaerolipoviridae	31314	ACAGCA(99)	CGACGC(2867)	ACGACA(7876)	TCCCCG(9873)	CCGACG(8939)	CGTCCT(11447)	CGCTCG(12631)	CCACGA(11573)	GACGCC(18110)	CGGCTT(18733)	GAGGCC(20518)	TCCTGG(22816)	GTCCAC(22917)	TCGGGG(24666)	CGCTCT(26854)	CGCGCT(28004)	GCGGTC(31273)	GCGTCT(30994)
	NC_028257	Lavidaviridae	23193	AATATA(1185)	ATATAA(2286)	GGATTA(1770)	TAATAT(5112)	TTTTAT(6446)	ATATTA(6888)	ATATTA(6995)	AAAGTT(7144)	ATAAAA(7562)	ATTAAT(7393)	AAAAAT(7988)	ATATTA(8090)	TTATAT(8954)	TATAAA(9115)	ATATAA(9139)	TATATT(11012)	CCAGCA(11592)	ATAAAA(10929)	TTTTAA(12086)	TCTAAT(11081)	TAGTGC(4745)	ACTTCT(14002)	ACTTCT(14140)	TGATTT(14371)	AATTAT(14635)	TAAATT(14627)	TGGAGG(14263)	GTTGCC(14231)	TTAAAA(15796)	ATTTGG(14392)	AATACC(16754)	AAAAAT(18745)	CATTTA(17930)	TACAAA(20857)	TAGAAT(22160)
	NC_023639	Mimiviridae	1168989	AATAAC(2466)	TTCATC(8362)	TTCTGA(9504)	ATCTTC(9639)	TTTAGC(9405)	TTTTTG(10916)	ATGATA(11247)	ATTAGT(9312)	TCATCC(9529)	CTTCAT(15587)	TTTAGT(13686)	ATATTT(15249)	ATTAGT(15995)	TCCAGT(5849)	ACTAAA(13970)	GGTAGT(15235)	GGATGA(20263)	TAATTG(24583)	AATATT(25994)	TATAAT(28242)	TTGTAT(28626)	AAAACA(27950)	ATTGAA(29640)	TTATTT(30951)	TTTATT(31286)	TATCAG(33872)	ATGAAA(36975)	ATGATT(39061)	ATGATA(40117)	TCATTA(41355)	ATCAAT(43976)	ATTATA(43739)	AAATTA(49445)	TCAATT(49837)	TGTTTT(50877)	GACAAT(50225)	GCTGAT(57966)	GCTGAT(58164)	TGCTGA(58307)	TGCTGA(58397)	ATACAA(57790)	AACAAT(60005)	AGGTGG(62854)	TGGAGG(65376)	TGGTGA(65415)	ATGGAA(64949)
	NC_014099	Turriviridae	16622	CGGAAG(650)	ACAAGA(1253)	CAAGTT(3062)	TTTCAA(2323)	ATATGG(1329)	AATAGA(6396)	AGTTAG(7914)	CTTCAG(7136)	GGAGAA(9388)	AAAATG(9634)	TATAAT(16576)	TGTACT(13058)
Dataset	Accession	Family	Length
Infectious	NC_044932	Caliciviridae	7525	CCAAAT(3153)	ACCAAA(3631)	GGCATT(5149)
	NC_043445	Retroviridae	13072	GGCAAT(1440)	GGAAGA(3232)	CAATAT(6014)	TAAAGA(7894)	GAAAAT(10923)	AATAGG(9923)	CCATAT(11139)	GGCAAT(12817)
	NC_043450	Phenuiviridae	6255	AGATGG(5213)	AGACAG(3217)	ATAAAC(2931)	CTCAGG(4396)
	NC_043585	Peribunyaviridae	970	-
	NC_040550	Papillomaviridae	7226	CATTTT(2035)	AGGAGA(3231)	ATACTG(5530)
	NC_038283	Rhabdoviridae	12674	TCCTGA(2151)
	NC_038294	Coronaviridae	30111	AAACAC(11116)	ATGGTA(19351)	AATTAA(21352)	CTGGCA(17056)	CTGTAG(19639)	AATGCA(21186)	TCAACT(25764)	ACTGGA(28870)
	NC_038298	Hantaviridae	1958	AGCAGA(899)
	NC_038307	Picornaviridae	7399	-
	NC_038337	Anelloviridae	3064	CAAAGG(1919)	TCCAGC(2731)	TGTGGC(428)
	NC_038392	Circoviridae	1699	CGGCAC(11)
	NC_038426	Flaviviridae	9143	TTGACC(4568)	GTAGGT(8087)
	NC_038496	Genomoviridae	2109	GGACCC(20)	TTAGGG(1411)
	NC_038594	Reoviridae	3936	-
	NC_039050	Parvoviridae	4456	CAACTA(2278)	AAACAA(2180)	AAAAGG(1409)	AGAAAC(3225)	GGAGGT(2821)	GCAGAA(795)
	NC_039061	Smacoviridae	2460	GTTCAA(706)
	NC_035758	Astroviridae	6339	CGCCAA(3576)	CCCCGC(4039)	TGCCTG(3449)
	NC_035469	Poxviridae	200223	GTGTTT(106)	GTGTTT(152)	TTTATT(1219)	GTGTTT(198)	GTATTA(4442)	CATATA(4809)	AATATC(6766)	AAAGAT(8577)	TGACAG(3614)	TTTTTA(10815)	TTTTAT(15330)	TATATC(15823)	AATATT(16262)	TTTAGA(16961)	GTATAC(15656)	TTCTAG(11428)	CTATTA(22551)	AATAAC(21018)	ACTAAA(21336)	TATCTA(25738)	TATCAT(27297)	TATCAC(30426)	TTCAAA(29918)	ATATCG(29552)	TTATTT(34404)	TATGAT(35508)	ACTACC(25195)	CATCGT(31413)	AAAGAA(37859)	TTATCT(40475)	ATAATC(42443)	ATTTTT(42945)	TTAAAA(41325)	TGATAT(42853)	ATGTAT(43911)	TTCATA(44170)	ATAACA(45066)	ATCCGT(45598)	GAAAAT(46758)	ATTTTA(50453)	CTCTGA(45869)	CTCTAT(51488)	TGTATC(52928)	TATCTA(53884)	AAATAA(55084)	TCTTAC(55980)
	NC_034253	Polyomaviridae	5269	TATGAT(1487)	ATGATC(2371)	ATGACA(2332)
	NC_026431	Orthomyxoviridae	982	AATGGG(252)
	NC_025343	Paramyxoviridae	15480	GAAGAG(1472)	CCGAAT(2941)	CCCCAA(4804)	ACCCGA(4764)
	NC_024781	Filoviridae	19114	TTATTT(8463)	CTTTTC(13128)	TTATCA(13587)	CATCAA(15563)	AAGTTT(15978)	GAAGGG(17326)
	NC_012776	Arenaviridae	3189	CCTGTG(1313)	TATGCA(1232)
	NC_011202	Adenoviridae	34794	CTGATG(1240)	AGAGGG(2221)	TAGAGG(718)	GCAGCT(3659)	CAGTCA(9563)	GCCTGG(11376)	GACATT(17306)	AAAACA(19727)	CCCCCT(17958)	GCGTCC(17792)	CTATCC(20775)	AAGCTG(18752)	AGAAAA(31556)	CATAGT(32803)	ACAATG(32593)	ATGCAA(33952)
	NC_009333	Herpesviridae	137969	GTGCCC(3685)	ATAAAA(5347)	GGGTCG(17916)	TTGGTG(8579)	CTGCGC(16452)	AAAGGG(26661)	AATGTT(29586)	GCGTGC(26433)	GCGCTT(31498)	GACGCG(34693)	TGATGT(41412)	CTGCCA(41868)	TCCCGA(44290)	CCTCGG(35458)	AATGTT(54034)	GCAATC(58908)	TTGTTA(48211)	ATTAAT(61456)	TCTTCA(68367)	TCCCCA(70476)	TCCACA(70905)	TCGGGG(76328)	GAGGTG(68560)	CAGACT(77920)	GTGATG(78251)	CCACCC(85562)	GGACCT(86800)	CAGTCT(94003)	ACCCCA(94297)	CTGAAG(96594)	CCTCCC(98577)	GTACCC(98749)	TGCACT(96732)	TCGAGT(103360)	GCGGCA(115386)	CCGCCC(121305)	GACGTT(121812)	CCCCCA(122226)	CTCCTG(124752)	CTGCTC(124779)	CTCCTG(124890)	TCCTGC(124936)	CTCCTG(124971)	CTCCTG(124998)	CTCCTG(125019)	CTCCTG(125040)
Dataset	Accession	Species	Length
Magnificent7	NC_005831	HCoV-NL63	27553	GGTTTT(337)	CTTTTT(3407)	TGTTGA(4011)	TGATGT(4566)	ATACTG(5159)	GTTTTG(8330)	ATAAAT(8951)	TTTTGT(10148)	GTTTTT(10191)	TAATGT(14546)	GTATTT(11928)	TTCAAA(16780)	TATTGT(17601)	GATTAT(18069)	TGTTTG(18869)	TTTTCT(22124)	ACTGCA(21932)	TGTTGA(23134)	TGCTGA(23230)	ACCTAC(27044)
	NC_002645	HCoV-229E	27317	GCTGGT(1165)	TTATGG(3647)	TTGACT(4175)	TGTTAT(6699)	TTATGG(6909)	AAGGTG(11807)	TATTGG(16154)	TCGTGC(17474)	GTGATG(21827)
	NC_006213	HCoV-OC43	30741	TTGCAT(2214)	TTGATG(3765)	GGTTCT(2549)	ATGTTG(4707)	TAGCTT(6744)	TTTAAT(9158)	TGCTAA(9031)	TAAGCA(11032)	TTATAA(11569)	TGTTTT(16767)	GATTTT(18931)	TTCTAA(11785)	TGTTAA(20508)	ATCCTA(15794)	CTTAAT(20482)	CAAATG(21179)	TCAAAA(26644)	TGGTAA(27022)	CAAACC(17680)	CACCAG(28392)	CAGCGT(30257)	GAGTTT(29306)
	NC_006577	HCoV-HKU1	29926	ATGATT(767)	TAGCTG(4406)	TGGCAG(5530)	GAAACA(3625)	TTTAAG(3727)	TGTTTT(7082)	GGTGTA(5929)	GTGTTG(5735)	TAAAGT(8022)	TGTAGT(8049)	TTTTTA(9747)	TTTTAA(9417)	TTCTAA(12045)	TTATAA(11829)	CTGGTA(13310)	TGTTTT(17027)	TGTTAA(18020)	TTAGAA(18649)	TTATTT(22951)	GTTGGT(24558)	TAATTT(24293)	TGGTAA(26324)	TTTTAG(27418)	AATCTA(27614)	CTGATT(29463)
	NC_019843	MERS-CoV	30119	AAACAC(11117)	ATGGTA(19352)	AATTAA(21353)	CTGGCA(17057)	CTGTAG(19640)	AATGCA(21187)	TCAACT(25765)	ACTGGA(28871)
	NC_004718	SARS1-CoV-1	29751	TTAACA(1639)	AAAAGA(1129)	AAAGTC(1101)	TCTATG(7495)	ACAAGT(9829)	TACTTG(9519)	GGTACA(12795)	CCAGAA(3240)	GACTGA(15769)	TAAGCA(11081)	CTGGTA(17016)	ATTATA(22710)	TAATTA(22792)	AATTTT(23066)	ACTGGT(23087)	GATTGC(26630)	TTTGCT(27458)	GTGTAA(23229)	AAAAAG(29235)	TGCGCG(17170)	TTCCTA(26469)
	NC_045512	SARS2-CoV-2	29903	TGACAT(4080)	TTTTAC(4528)	GTTTCT(4687)	TACTTG(9589)	TTTGTT(11175)	CTTAAG(10312)	ACTGGT(13168)	TTTTAG(11036)	GACTGA(15839)	TAGTCA(20339)	ATTATA(22820)	ACATTA(20823)	TAATTA(22902)	CTGGTA(17086)	TCAGAC(23583)	TTTGCT(27579)	CGATAC(25492)	GGCTTT(25768)
[truncated: 690 more columns]

## Sheet: Heptamer
Heptamer STRs with at least three repeats. The starting location in the genome is shown in parenthesis.
dataset	Accession	Family	Length
Riboviria	NC_048296	Luteoviridae	5736	-
	NC_048297	Rhabdoviridae	13626	AAGTCAA(5315)	CATTATC(8396)
	NC_048209	Arteriviridae	15307	-
	NC_048211	Coronaviridae	25984	TGGAATT(2123)	GTTTTGG(8728)
	NC_048215	Roniviridae	26769	TGTTCAA(14971)	AACATAA(20323)	ATAAAAT(26001)	ATAAAAT(26013)
	NC_046956	Tobaniviridae	30742	CACCGAA(26053)	TGCTCAC(19851)
	NC_046957	Nanhypoviridae	18239	TGTTTTG(13712)
	NC_046958	Olifoviridae	15301	-
	NC_046959	Gresnaviridae	18410	ACTTAAG(13851)
	NC_046960	Nanghoshaviridae	13162	CAAGCTT(3975)	TTAGTGA(9944)
	NC_046961	Reoviridae	14939	-
	NC_045762	Caliciviridae	7839	-
	NC_043031	Phasmaviridae	6938	-
	NC_043035	Peribunyaviridae	845	-
	NC_043045	Phenuiviridae	6367	-
	NC_043068	Hantaviridae	1458	-
	NC_043072	Picornaviridae	6855	AAGAATC(205)	CTGTCAA(5146)
	NC_043109	Endornaviridae	14027	GTGGATA(5575)
	NC_043110	Flaviviridae	10182	CAAAAAA(54)	AAAACGG(4006)
	NC_043172	Potyviridae	10308	-
	NC_043395	Partitiviridae	1220	-
	NC_043434	Nairoviridae	12030	CTTAAGG(1982)
	NC_043445	Retroviridae	13072	-
	NC_043447	Secoviridae	7148	-
	NC_043470	Chuviridae	2343	GCTCCGC(580)
	NC_043483	Mymonaviridae	9707	-
	NC_043484	Xinmoviridae	13559	AGGAAAA(1695)
	NC_043488	Mesoniviridae	20398	TCAACAT(12041)	ATTATAG(17549)
	NC_043491	Metaviridae	7396	AAGTACC(4687)
	NC_043492	Sarthroviridae	872	-
	NC_043499	Wupedeviridae	6952	-
	NC_043502	Tospoviridae	3402	ATATCTG(757)
	NC_043506	Chrysoviridae	3421	-
	NC_043515	Marnaviridae	8970	-
	NC_043523	Caulimoviridae	8300	GAAGCTT(4008)
	NC_043528	Hepadnaviridae	3182	-
	NC_043539	Paramyxoviridae	17940	TCTAGTA(16681)
	NC_043683	Botourmiaviridae	2364	-
	NC_042068	Cystoviridae	6503	AGAACTG(40)
	NC_040361	Mononiviridae	41178	ATCAATT(0)	ACAAAAA(963)	GATAAAA(13645)	CAATTAT(28388)	TTTTGTT(28302)	ATATAAT(33411)	TATATAT(38868)
	NC_040389	Bromoviridae	2810	-
	NC_040401	Kitaviridae	5952	-
	NC_040418	Polymycoviridae	1094	-
	NC_040426	Arenaviridae	3260	-
	NC_040429	Totiviridae	4982	-
	NC_040432	Amalgaviridae	3356	ACCACCT(247)
	NC_040434	Mitoviridae	2445	-
	NC_040438	Picobirnaviridae	2532	-
	NC_040529	Fusariviridae	6252	-
	NC_040540	Alphatetraviridae	5329	-
	NC_040545	Betaflexiviridae	7446	-
	NC_040556	Tymoviridae	6373	-
	NC_040570	Closteroviridae	15763	GACTCTG(1942)	TTTTTTG(9538)
	NC_040571	Narnaviridae	2945	ACCTCTG(2540)
	NC_040574	Iflaviridae	9673	TGAAAGA(1013)	AATTATT(3210)	AATGTAA(3853)
	NC_040575	Tombusviridae	2645	-
	NC_040613	Virgaviridae	8138	GTTCAAA(5101)
	NC_040644	Alphaflexiviridae	6278	AGACCCA(2906)
	NC_040647	Astroviridae	5415	-
	NC_040649	Deltaflexiviridae	6735	-
	NC_040710	Hepeviridae	7312	-
	NC_040730	Orthomyxoviridae	2406	GAGAAAA(1174)
	NC_040760	Benyviridae	6597	GTTGAGT(4806)
	NC_039345	Filoviridae	19043	-
	NC_039199	Pneumoviridae	13350	AAAAATG(13176)
	NC_038269	Artoviridae	12230	-
	NC_038670	Togaviridae	11385	-
	NC_038769	Fimoviridae	7061	TTTATAT(1437)
	NC_038869	Birnaviridae	3579	-
	NC_039013	Bornaviridae	8804	-
	NC_039236	Polycipiviridae	10950	-
	NC_039241	Avsunviroidae	333	-
	NC_037659	Hypoviridae	10252	-
	NC_036634	Aspiviridae	1570	-
	NC_035466	Sinhaliviridae	5898	TCCTATT(130)
	NC_035184	Dicistroviridae	9691	-
	NC_034390	Mayoviridae	2278	-
	NC_033706	Solemoviridae	4297	-
	NC_033753	Qinviridae	5931	AGTCATT(5233)
	NC_033759	Mypoviridae	3524	-
	NC_033436	Lispiviridae	9903	AAAAATA(9740)	AAAAAAT(9755)	AAAAAAC(9804)
	NC_033450	Nyamiviridae	5990	-
	NC_033289	Yueviridae	6556	AAGCTAG(1669)
	NC_032492	Euroniviridae	24648	CACAAGA(723)
	NC_032143	Cruliviridae	6691	-
	NC_030651	Solinviviridae	10913	-
	NC_029921	Amnoonviridae	1471	-
	NC_029125	Megabirnaviridae	8985	-
	NC_028902	Leviviridae	4184	-
	NC_028133	Nodaviridae	3473	-
	NC_025345	Sunviridae	17187	AGAATTT(140)
	NC_016757	Quadriviridae	4942	-
	NC_014126	Carmotetraviridae	6155	-
	NC_007518	Alvernaviridae	4375	AGGACCC(2430)	ATGGTCA(2803)
	NC_003412	Permutotetraviridae	5698	-
	NC_002604	Gammaflexiviridae	6827	ACACCAA(27)
	NC_001633	Barnaviridae	4009	-
	NC_001545	Matonaviridae	9762	-
Dataset	Accession	Family	Length
Duplodnaviria	NC_049959	Podoviridae	26054	TTTTATT(64)	TCTATTT(2281)	TTTATTT(9057)	TAAAGAT(10628)	TTTTAAT(11699)	CAAAAGA(10186)	TACAAGA(10274)
	NC_049805	Siphoviridae	59833	TTGAATC(34675)	GTTTTGT(39897)
	NC_049813	Drexlerviridae	44219	CTGCTTC(28725)
	NC_049849	Myoviridae	221431	AAACAAG(19318)	TCCGCGA(25347)	GCGCATG(19831)	GCTGACT(31733)	CTGGTCG(36228)	CGCATGC(37349)	AAATCGT(50254)	CACATAC(57308)	TGCATCC(80315)	ACTGGAT(94307)	TACGTCA(110486)	CCAAGCT(115504)	TTGACCG(137015)	CTACGCT(163923)	CCTTCTT(177587)	TTGTCAT(189182)	CCGAAGA(219259)
	NC_048627	Demerecviridae	110964	GCAACCT(2009)	ATAATAA(5604)	GCAATTA(21906)	GCTTTCA(23431)	ATTAAGC(31458)	TGAATGA(57908)	AGTGGGA(76804)	ATTATCA(83539)	TAGTAAT(89128)	AGCTTCT(92379)	AAGGTTC(103167)
	NC_048652	Herelleviridae	156430	TTTGACT(492)	TTTTGTC(15858)	AGAGGAC(26623)	GAATCTG(35948)	ATAATAA(74840)	TTCAGGG(97955)	AACATTA(142313)	TTTGACT(151967)	CCTAAAT(151397)
	NC_048660	Ackermannviridae	144974	TCGGGGC(3063)	CCCGCAA(43029)	GGTCTTC(63984)	CAAAGTT(102321)	TTTCTTG(132527)	GCCCTGA(136312)	GTTCGCC(143806)
	NC_048799	Chaseviridae	52329	ATATTAA(26137)	TTAGTAA(25787)	TTCATTG(45465)
	NC_007636	Autographiviridae	39699	CCTTCAA(4855)
	NC_043054	Herpesviridae	137452	GGAGGCG(6247)	CCCGCCG(10409)	ACGGGCG(14456)	GCGCCCG(16850)	AAGGGAA(17021)	GGGGCGC(18256)	GGGGGAA(22877)	GGCGGCG(26130)	CCGCCGC(30014)	CGCGGCG(30697)	GGGCCCG(32242)	CGCCCGC(39485)	GGCGCCC(39775)	GGCGCCG(42574)	GGCGCGC(45034)	GGCGGCG(54330)	CCGGGGG(55195)	GGGCGGC(61054)	CGCGCCC(65662)	GCCTGCT(70026)	CGGCGCG(72809)	CGGGCCG(76672)	CGCTCGC(79018)	CGCCCGC(81553)	CCCGACG(84160)	GCGCGCG(89634)	GCGGGCG(92156)	GGCGGGG(104772)	GCGCCGG(105199)	CGCCCGG(106728)	GGAGGGA(109456)	CCTTCCC(110338)	CCTCCTT(111319)	GGGGGGA(115211)	GCCCGCC(124410)	AGGAAGG(129930)	CTCCCTC(131789)	GGGGAAG(130913)	CCGGGCG(134425)	CCGGGCG(134530)
	NC_036579	Alloherpesviridae	142925	GTTGTAG(39847)	ATATGTA(73835)	CCCAGTT(112478)	GCTAACT(109643)
	NC_018874	Malacoherpesviridae	211518	TTTTCGA(5041)	GTCACCC(4997)	AAGTTCA(11486)	GGGGTAA(20528)	CGTCACC(28066)	TTGTAGA(34266)	GGAATCC(36885)	TTAATTT(97632)	TCGAAAA(110407)	CAACAAC(107457)	GACGGGT(110448)	AAAAATG(119855)	GAAAAAT(123801)	GAAGAAA(131957)	TTTTGTA(203165)	CATTTTT(207879)
Monodnaviria	NC_048874	Microviridae	4526	-
	NC_047765	Inoviridae	7929	ACGGGGT(2741)
	NC_047928	Pleolipoviridae	11648	ATGGCGA(4136)	GCCCACA(2643)	CGCGCGA(7091)	CCTTCCA(11351)	TACAATT(11288)
	NC_043119	Geminiviridae	2765	-
	NC_043432	Bacilladnaviridae	5836	GTGAATT(2732)
	NC_043446	Parvoviridae	4281	-
	NC_040317	Genomoviridae	2213	GGTGGCA(2193)
	NC_040324	Circoviridae	1937	-
	NC_040336	Smacoviridae	2546	-
	NC_040538	Polyomaviridae	5215	GCCTCTG(239)
	NC_040548	Papillomaviridae	8071	CTCAGAC(5226)
	NC_040744	Nanoviridae	992	-
	NC_038376	Bidnaviridae	6024	AGAAAAT(4543)
	NC_009987	Plectroviridae	7870	TATTTAT(730)	TTATTAT(1304)	TATTTTT(4443)	AAATTTA(4481)	TTTTAAA(6235)	AAAAATA(6276)	AAAAATA(7117)
Varidnaviria	NC_044934	Adenoviridae	34185	TTCCCAG(7422)	GCCCAAT(2079)	TTTGAAG(13107)	TCCTTCT(15894)	AGAACAC(32015)
	NC_044938	Ascoviridae	198157	TAAACAA(10009)	ACTCGAA(6465)	TTAATAC(18724)	AGTGTGT(34932)	TTTTGTG(52600)	TTCAGTT(67892)	GCGTTGT(70723)	CACTTGC(92829)	CAGTTCA(97226)	CGACACC(117639)	AAAATAT(143311)	GCATAAA(153899)	TCACCGC(191525)
	NC_044941	Asfarviridae	182362	ACCACAA(1583)	ACCACAA(2749)	TATTAAA(59281)	ATTTATT(67814)	TTCGTTT(92414)	TTTTTTA(111924)	TTATATA(123534)	TAATGTT(125099)	GAATAGT(140017)	AAAAATA(169656)	CTTTGAT(170785)	TGATGAA(176236)	TTGTGGT(181777)
	NC_042083	Tectiviridae	16523	-
	NC_042121	Corticoviridae	10584	-
	NC_040612	Iridoviridae	165695	TTGAAAT(13724)	CTTTTTT(32019)	ATTTTGA(41464)	TGTAAAA(42860)	AAATTTA(49636)	TTCCATT(53532)	AAAATGT(71105)	CAACATT(73074)	TCTTTTT(86358)	ATTTTCC(89004)	TTTCAAA(91281)	CAATTTC(108634)	AGAAATC(116318)	AGTGAAA(116476)	GAAATTG(144756)
	NC_038511	Marseilleviridae	380011	AGAAGAA(31164)	TTTCTTT(36715)	CTTCTTT(49427)	AAAATAT(51909)	CCAAAGA(69898)	GAGAAAA(90823)	AGAAAGT(96032)	ACTTTGA(114505)	TTCTTTT(135961)	AAAGTTC(140511)	AAGAGTC(149523)	AAGACAC(150197)	AAATAAA(164459)	CGCAAAA(184236)	TCAAACA(184728)	GAGAAAT(202272)	TTTTATA(212327)	AGTACAA(213868)	GAAGAAA(233971)	GAAAAGA(251314)	AAGAGAA(268333)	TCTCTCG(269144)	TTTGGTT(293038)	GTCCTTT(292880)	TATTTTA(310808)	CAAAGGA(319204)	AGAGTTG(329115)	TGAACCT(353609)	ACATTTT(356386)	TATATTT(360882)	GAAGAGA(367729)	AGACGAA(372258)	ACCCGAA(378325)
	NC_038553	Phycodnaviridae	274793	TACAAAC(4232)	TTTATTT(4870)	ATGGATA(3302)	AAAACAG(16865)	AAAACAG(17954)	ATTATAT(22721)	TTTAAAG(35933)	AAAGAAT(47004)	TTTTTTA(47426)	CATGTTT(50075)	TTTCTGT(55159)	TAAAAAA(63253)	GATTTTG(73015)	ATATATT(89927)	ATATATT(94557)	TTATATT(95813)	TATTGTT(99371)	TATAATA(106241)	ATTATCC(111526)	ATTTTTC(113551)	TTTTAGT(114719)	TTTTTGT(123819)	TTTTTTG(126035)	ACATCGT(126434)	TTTTAAA(132484)	ATTATAA(138248)	TTATTTT(138833)	ATATAAA(140830)	TCATATG(141197)	ATATTAA(145910)	TTATTAA(148674)	AATAATA(151148)	AATTAAC(151179)	ATCTTTT(151633)	TTTTTTA(157229)	AGTATTG(161010)	TATAATA(159827)	TGAATAT(164344)	CGATAAA(170084)	AACTAAG(169970)	ATAATAA(171878)	TAATAAT(172833)	AGACACA(180990)	TATATAT(196089)	GTTAATA(197197)	CGTTCTT(189691)
	NC_037656	Poxviridae	127879	TTTATTT(3800)	TTTATGT(9062)	TTTTTAT(11858)	AGTTATA(33825)	ATTATTA(40974)	ATACAAA(42902)	GTGTTTT(49949)	AAACTAA(61656)	CCCATCA(46111)	CAAAATC(64956)	AGAGGGT(65810)	TAACATA(86145)	CAAAAAA(97679)	GGATATT(109093)	ATACAAT(108546)	GTATACA(117458)	TAATGAA(122839)
	NC_030848	Sphaerolipoviridae	31314	GAACCGA(10849)	CGTCTCG(26722)	GGTCGTC(28512)	GCTGGCC(31163)
	NC_028257	Lavidaviridae	23193	AAATATA(1164)
	NC_023639	Mimiviridae	1168989	ATATATA(2559)	TAATCAA(12135)	TATATAA(21059)	ATTGATA(22607)	AATAATC(38492)	TCAACAT(81395)	TTTTCTC(84849)	AACAAAA(102254)	CAATAAT(114107)	ATATTCT(117873)	GATAAAT(120941)	TTATTTT(120719)	ATATCCA(120871)	TAAATCA(137453)	GTAATTA(160303)	TATCAAC(162415)	ATAAATA(171459)	GAAATTA(174038)	AAAATGA(249467)	ATTGATT(256012)	AATTATC(268833)	TTTATTT(269510)	AAATCAT(274911)	GTACATC(269284)	TATAAAT(287121)	ACAATCT(294761)	AAAAAAG(306546)	TTGTTTT(312502)	TTTATTT(319038)	AAAATTA(347027)	GTCACAA(345782)	TAAATAT(355696)	AATAAAT(359916)	TTGTATT(361483)	CTAAAAC(373468)	AAAGAAA(384560)	AAAATTA(387957)	AACATGT(399104)	ATAAATA(404777)	TTACTCA(417426)	ATAAATT(438133)	AAAATAT(438773)	TGTAATT(448262)	ATTATTA(450053)	ACAAAAA(469273)	TATCTGA(468714)
	NC_014099	Turriviridae	16622	ATTTTTT(1802)	CTCTTAT(3553)	TCTTCTA(7241)	AAATAGG(10113)	AAAGAAG(10321)	CAATAAA(11952)	AAGAAGG(12355)	AAAGAGG(11711)	TTCAAAG(13007)	TAAGAGA(15065)
Dataset	Accession	Family	Length
Infectious	NC_044932	Caliciviridae	7525	CCCCCCA(216)	TGGGAAC(6669)
	NC_043445	Retroviridae	13072	-
	NC_043450	Phenuiviridae	6255	CTCAAAG(3308)
	NC_043585	Peribunyaviridae	970	-
	NC_040550	Papillomaviridae	7226	-
	NC_038283	Rhabdoviridae	12674	TCCAATG(2604)
	NC_038294	Coronaviridae	30111	TTATGGC(5174)	TACAGAG(19454)
	NC_038298	Hantaviridae	1958	-
	NC_038307	Picornaviridae	7399	ATATATA(5262)
	NC_038337	Anelloviridae	3064	-
	NC_038392	Circoviridae	1699	-
	NC_038426	Flaviviridae	9143	-
	NC_038496	Genomoviridae	2109	-
	NC_038594	Reoviridae	3936	-
	NC_039050	Parvoviridae	4456	-
	NC_039061	Smacoviridae	2460	TCTGTTG(1500)
	NC_035758	Astroviridae	6339	-
	NC_035469	Poxviridae	200223	TTTATAT(31843)	TATTATA(33106)	TCTAAAA(37481)	GATAATA(38875)	TTAAACA(38180)	TATCAAA(48900)	ATCATAA(47810)	TTTCTAT(47965)	TTTCTGA(62262)	TATCACA(72241)	ACTTTTA(79833)	TTCTGAT(88305)	ATTCATT(102450)	TAGTTCC(106835)	TACCAAG(125440)	ATAATGC(146806)	ATAATAA(152948)	ATGTAAA(155606)	TTATAGA(164398)	TACTTTA(170814)	ATACTAA(169785)	CTGATTG(176820)	ACCAGAC(175833)	AAATTAA(187268)	CAATATA(185866)
	NC_034253	Polyomaviridae	5269	GAGGTCA(962)
	NC_026431	Orthomyxoviridae	982	-
	NC_025343	Paramyxoviridae	15480	TCAAGAG(11081)	AAATTAT(11933)	ATAATGG(14452)
	NC_024781	Filoviridae	19114	-
	NC_012776	Arenaviridae	3189	-
	NC_011202	Adenoviridae	34794	AAAACAA(18993)	GCTTCTT(21103)	ATTGCTT(28224)
	NC_009333	Herpesviridae	137969	CGAAAAT(1577)	TGCAGTA(15790)	GGCGTGC(46470)	GCCACCA(105084)	CACGTCC(108170)	GAGGAGG(118223)	GGGGTGC(118837)	GCAGGCT(114773)	GGAGATG(126651)	GGCGCGC(133094)	CCCCGCG(137326)	GCCCCGA(137555)	CGGGGGA(137460)	GGGGGAG(137468)
Dataset	Accession	Species	Length
Magnificent7	NC_005831	HCoV-NL63	27553	TATTTTG(8646)
	NC_002645	HCoV-229E	27317	-
	NC_006213	HCoV-OC43	30741	TAAATGG(13949)
	NC_006577	HCoV-HKU1	29926	TTAAAAA(21901)	TGCTACA(18803)
	NC_019843	MERS-CoV	30119	TTATGGC(5175)	TACAGAG(19455)
	NC_004718	SARS1-CoV-1	29751	GTGACAG(8187)	GTTAATA(26148)
	NC_045512	SARS2-CoV-2	29903	TGACTAT(20578)	GTTAATA(26276)
[truncated: 62 more columns]
