# Supplementary material for: Statistics and Patterns of Occurrence of Simple Tandem Repeats in SARS-CoV-1 and SARS-CoV-2 Genomic Data
Source: Data Brief. 2021 Apr 21;36:107057. doi: 10.1016/j.dib.2021.107057 (PMC8057928; doi:10.1016/j.dib.2021.107057)
Supplement: Supplementary file 2 — Supplementary materials Supplementary material associated with this article is available with online version of the article. FMSD algorithm (including source code, a binary file for linux systems and a user guide) is available with online version of the article. Software related contact: hossein_savari@mail.um.ac.ir [file mmc2.zip]

Archive with 4 entries (3 files):
- FMSD/
- FMSD/UserGuide.pdf
- FMSD/FMSD.bin
- FMSD/FMSD.c
