# Supplementary material for: Statistics and Patterns of Occurrence of Simple Tandem Repeats in SARS-CoV-1 and SARS-CoV-2 Genomic Data
Source: Data Brief. 2021 Apr 21;36:107057. doi: 10.1016/j.dib.2021.107057 (PMC8057928; doi:10.1016/j.dib.2021.107057)
Supplement: Supplementary file 2 — Supplementary materials Supplementary material associated with this article is available with online version of the article. FMSD algorithm (including source code, a binary file for linux systems and a user guide) is available with online version of the article. Software related contact: hossein_savari@mail.um.ac.ir [file mmc2.zip › FMSD/FMSD.c]

#include <stdio.h>
#include <stdlib.h>
#define MIN_REPEAT 2


int seq_number=0;
int tindex=0;
int l=0;
int max_ms[200];
int length[200];
int num_micro[10000][8];
int hossein[10000][64];

char *inputfile_name;
char * sequence = 0;
FILE *outFILE;
long int index_table[4096][3];

long int p_b=1,num_ms=0;
int min_size=1,max_size=7;


 void detection_micro(int index)
{
    char micro[7];
	register long int p=index_table[index][0];
	register int micro_core=index_table[index][1],counter=index_table[index][2];

	switch(micro_core)
	{
	    case 1:counter+=5;break;
	    case 2:counter+=2;break;
        case 3:counter++;break;

		case 4:
                p-=2;
                if(sequence[p-4]==sequence[p++] && sequence[p-4]==sequence[p++] && sequence[p-4]==sequence[p++] && sequence[p-4]==sequence[p++])
				{counter++;}
				else{p=index_table[index][0]-2;}
				break;
		case 5:
				p--;
				if(sequence[p-5]==sequence[p++] && sequence[p-5]==sequence[p++] && sequence[p-5]==sequence[p++] && sequence[p-5]==sequence[p++] && sequence[p-5]==sequence[p++])
				{counter++;}
				else{p=index_table[index][0]-1;}
				break;
        case 7:p++;
	}


		p=p-counter*micro_core;


		 int i=0;
        //char *micro=(char*)malloc(micro_core);

		for(i=micro_core;i<7;i++)
			micro[i]=' ';
		for(i=0;i<micro_core;i++)
			micro[i]=sequence[p++];
			p=p-p_b-micro_core;

        if(max_ms[seq_number]<micro_core){max_ms[seq_number]=micro_core;}

    num_micro[seq_number][micro_core]++;

    		if(micro_core>=min_size && micro_core<=max_size)fprintf(outFILE,"%s %ld		%d\n",micro,p,counter);

              /*if(micro_core==7)
              fprintf(outFILE,";");for(i=0;i<micro_core;i++){fprintf(outFILE,"%c",micro[i]);};fprintf(outFILE,"(%ld) ",micro,p);
                */
            num_ms++;
            if(micro_core==2)
		{
            tindex=0;
            for(i=0;i<2;i++)
            {
                tindex=tindex<<2;;
                //tindex+=((micro[i]+1)%5);

                switch(micro[i])
			{
				case 'a':
                		case 'A':break;
				case 'c':
				case 'C':tindex++;break;
				case 'g':
				case 'G':tindex+=2;break;
				case 't':
				case 'T':tindex+=3;break;
			}


            }
            hossein[seq_number][tindex]++;
            tindex=0;
		}

	//
}


/////////////////////////////////////////

void  search_micro()
{
int test=0;


register long int sequence_length=0,sequence_length_minus6=0;
 FILE * sequence_file = fopen (inputfile_name, "r");


	if (sequence_file)
		{
 		 fseek (sequence_file, 0, SEEK_END);
 		 sequence_length = ftell (sequence_file);
 		 fseek (sequence_file, 0, SEEK_SET);
		 sequence = malloc (sequence_length);
  			if (sequence)
  			 {
    			fread (sequence, 1, sequence_length, sequence_file);
  			 }
		  fclose (sequence_file);
		}

		register long  int j=0;

        ///for(register  int i=0;i<sequence_length;i++)
		   ///             sequence[i]!='\n'?sequence[i-j]=sequence[i]:j++;
        int i=0;
        for(i=0;i<sequence_length;i++)
        {
            if(sequence[i]=='\n')

            {

                j++;
            }
            else {
                    sequence[i-j]=sequence[i];l++;
                   if(sequence[i]=='>') {length[seq_number]=l-1;l=0;seq_number++;test++;while(sequence[++i]!='\n'){j++;}i--;}
                }
        }
        length[seq_number]=l;
        seq_number=0;


        j=sequence_length-j;


        while(sequence[--j]=='N');
        sequence_length=j+1 	;
        sequence_length_minus6=sequence_length-6;


      register long  int position=0;
      register unsigned short index=0;
      int last_micro[8]={0,1,1,1,1,1,1,1};


  j=position+6;

	for(position;position<j;position++)
        {
			index<<=2;

			switch((sequence[position]%32)+64)
			{
                //case 'a':
                case 'A':break;
				//case 'c':
				case 'C':index++;break;
				//case 'g':
				case 'G':index+=2;break;
				//case 't':
				case 'T':index+=3;break;
				case '>':fprintf(outFILE,"\nseq:   ");
				default :
				while(sequence[++position]=='N');
				if(position<sequence_length_minus6){j=position--+6;index=0;}else {j=position=sequence_length;}
			}
		}

////////////////////////////////////////////////////////////////

	index_table[index][2]++;
	index_table[index][0]=position;


	while(position<sequence_length)
	{

		index<<=6;
		index>>=4;
			switch(sequence[position++])
			{
				case 'a':
                		case 'A':break;
				case 'c':
				case 'C':index++;break;
				case 'g':
				case 'G':index+=2;break;
				case 't':
				case 'T':index+=3;break;

				case '>':
                                                    for( i=0;i<4096;i++)
                                                        {

                                                            if(index_table[i][2]>=MIN_REPEAT){detection_micro(i);index_table[i][2]=0;}//c_t++;}
                                                        }
                                                        fprintf(outFILE,"total--> %ld   %d\n\n**Next sequence**\n",num_ms,seq_number);
                                                        /*fprintf(outFILE,"\nseq:   ");*/p_b=position;//num_ms=0;
                                                                                                            seq_number++;


				default :index=0;
				if(position<sequence_length_minus6)
                    {
                        j=position+6;
                        for(position;position<j;position++)
                            {
                                index<<=2;

                                switch((sequence[position]))
                                    {
                                        case 'a':
                                        case 'A':break;
                                        case 'c':
                                        case 'C':index++;break;
                                        case 'g':
                                        case 'G':index+=2;break;
                                        case 't':
                                        case 'T':index+=3;break;
                                        case '>':
                                                   // seq_number++;
                                                    for(i=0;i<4096;i++)
                                                        {

                                                            if(index_table[i][2]>=MIN_REPEAT){detection_micro(i);index_table[i][2]=0;}//c_t++;}
                                                        }
                                                        fprintf(outFILE,"total--> %ld   %d\n\n**Next chromosome**\n",num_ms,seq_number);p_b=position;
                                                        /*fprintf(outFILE,"\nseq:   ");*///num_ms=0;
                                                                                                            seq_number++;


                                        default :
                                        while(sequence[++position]=='N');
                                        if(position<sequence_length_minus6){j=position--+6;index=0;}else {j=position=sequence_length;}
                                    }
                                }

                    }

			}


			int distance=position - index_table[index][0];

			if (distance == index_table[index][1])
			{

				if(index_table[index][1]<7 || sequence[position]==sequence[position-7])
				{
					index_table[index][0]=position;
					index_table[index][2]++;
					last_micro[index_table[index][1]]=position;

				}
				else
				{


					detection_micro(index);//c_t++;
					index_table[index][0]=position;
					index_table[index][1]=0;
					index_table[index][2]=1;

				}

			}

			else
			{
                    if(index_table[index][2]>=MIN_REPEAT){detection_micro(index);}//c_t++;}

					if((distance<8)&&(position-last_micro[distance]>=distance)&&(distance<7 || sequence[position]==sequence[position-7]))
						{
							index_table[index][0]=position;
							index_table[index][1]=distance;
							index_table[index][2]=2;
							last_micro[distance]=position;

						}

					else
						{
							index_table[index][0]=position;
							index_table[index][1]=0;
							index_table[index][2]=1;


						}

			}


	}


	for(i=0;i<4096;i++)
        {
            if(index_table[i][2]>=MIN_REPEAT){detection_micro(i);}//c_t++;}
        }

	//fprintf(outFILE,"total--> %ld   %d  %d",num_ms,seq_number, test);


}
/////////////////////////////////////////////////
int main(int argc,char *argv[])
{
    int i=0,j=0,k=0;
for(i=0;i<98;i++)
{
    max_ms[i]=0;
    for(j=0;j<64;j++)
    {
        hossein[i][j]=0;
    }
}

	min_size=atoi(argv[2]);
	max_size=atoi(argv[4]);
	inputfile_name=argv[6];

    	//inputfile_name="dnaviria39.fna";


    outFILE=fopen("output.txt","w");

    fprintf(outFILE,"core    strt_loc        repeats\n\n");
    //fprintf(outFILE,"seq:   ");


    search_micro();


    fclose(outFILE);

   /* outFILE=fopen("result.xls","w");
    //fprintf(outFILE,"\n",i+1);

    char microcore[4]={'A','C','G','T'};

    fprintf(outFILE,"sequence   number  ");
   /* for( i=0;i<4;i++)
        for(j=0;j<4;j++)
         for(k=0;k<4;k++)
            {
                          fprintf(outFILE,"%c%c%c   ",microcore[i],microcore[j],microcore[k]);

            }
 for( i=0;i<4;i++)
        for(j=0;j<4;j++)
            {
                          fprintf(outFILE,"%c%c%c   ",microcore[i],microcore[j]);

            }


    fprintf(outFILE,"MAX\n");


    float tt=10000,ttd=0;

    for(i=0; i<=seq_number;i++)
    {
            fprintf(outFILE,"sequence number:%d    ",i+1);

        for(j=0;j<16;j++)
        {
            ttd=(tt*hossein[i][j])/length[i+    1];

            fprintf(outFILE,"%f   ",ttd);
        }
            fprintf(outFILE,"%d\n",max_ms[i]);

    }


    fclose(outFILE);


        outFILE=fopen("num_cores.xls","w");

         fprintf(outFILE,"sequence   number  ");
         for(j=1;j<8;j++)
            {
                fprintf(outFILE,"%d  ",j);
            }
            fprintf(outFILE,"\n");

            for(i=0; i<=seq_number;i++)
                {
                    fprintf(outFILE,"sequence   number%d   ",i+1);
                    for(j=1;j<8;j++)
                    {
                        fprintf(outFILE,"%d  ",num_micro[i][j]);
                    }
                    fprintf(outFILE,"\n");


                }


            fclose(outFILE);


    for(i=0;i<=seq_number;i++)
        printf("%d\n",length[i+1]);*/

    return 0;
}
